# Supplementary material for: Metabolic profiling and antibacterial activity of tree wood extracts obtained under variable extraction conditions
Source: Metabolomics. 2024 Dec 27;21(1):13. doi: 10.1007/s11306-024-02215-x (PMC11680671; doi:10.1007/s11306-024-02215-x)
Supplement: Supplementary file 2 — Supplementary Material 2 [file 11306_2024_2215_MOESM2_ESM.xlsx]

## Sheet: Supplementary Table 9a
Supplementary Table 8a. Discriminant features selected from the OPLS-DA model comparing protocols 12 and 18 in the cherry dataset. For statistical analysis, the peak intensities of each feature were Log10 transformed.A1
Feature ID	Feature m/z	Feature Ret time (min)	Log10 Relative abundance (peak area)						t-test p-value	OPLS-DA model	Classyfire ontology (CANOPUS:SIRIUS)
			Protocol 12			Protocol 18				VIP Score	subclass	Probability	class	Probability	superclass	Probability
40	265.015	0.898868	5.176	5.269	5.45	5.061	5.046	5.045	0.03737	1.06157	Halobenzenes	0.59	Unclassified	0	Benzenoids	0.97
98	110.008	0.903289	5.647	5.708	5.8	5.583	5.587	5.574	0.037289	1.33239	Unclassified	0	Unclassified	0	Unclassified	0
236	213.075	0.952273	5.179	5.278	5.384	5.025	4.983	4.979	0.009513	1.07478	Amino acids, peptides, and analogues	0.97	Carboxylic acids and derivatives	0.98	Organic acids and derivatives	0.94
269	155.042	0.962993	5.345	5.315	5.308	5.086	5.088	5.073	4.2e-05	1.05193	Amino acids, peptides, and analogues	0.94	Carboxylic acids and derivatives	1	Organic acids and derivatives	1
295	175.119	0.968174	7.29	7.355	7.453	7.109	7.101	7.121	0.005856	11.3805	Amino acids, peptides, and analogues	1	Carboxylic acids and derivatives	1	Organic acids and derivatives	1
314	176.116	0.97145	5.364	5.443	5.529	5.222	5.189	5.235	0.009674	1.19502	Unclassified	0	Unclassified	0	Unclassified	0
370	367.12	0.979391	5.493	5.458	5.432	5.586	5.58	5.575	0.002517	1.05924	Unclassified	0	Unclassified	0	Lipids and lipid-like molecules	0.63
395	203.052	0.981952	5.993	5.938	5.937	6.082	6.053	6.09	0.005483	1.85584	Carbohydrates and carbohydrate conjugates	1	Organooxygen compounds	1	Organic oxygen compounds	1
399	205.068	0.982224	6.794	6.754	6.761	6.884	6.862	6.894	0.002136	4.55641	Unclassified	0	Unclassified	0	Unclassified	0
412	133.061	0.982642	6.769	6.817	6.914	6.365	6.358	6.375	0.000406	7.4897	Amino acids, peptides, and analogues	1	Carboxylic acids and derivatives	1	Organic acids and derivatives	1
413	189.134	0.983862	5.518	5.572	5.689	5.263	5.255	5.256	0.002706	1.62493	Amino acids, peptides, and analogues	1	Carboxylic acids and derivatives	1	Organic acids and derivatives	1
428	387.147	0.985478	5.893	5.9	5.856	5.997	5.962	6.015	0.00629	1.61317	Anisoles	0.77	Phenol ethers	0.95	Benzenoids	1
443	477.193	0.986255	5.092	5.129	5.158	4.608	4.642	4.628	2e-05	1.06775	Amino acids, peptides, and analogues	1	Carboxylic acids and derivatives	0.99	Organic acids and derivatives	0.99
524	147.076	0.993954	6.422	6.47	6.584	6.186	6.165	6.188	0.003003	4.46416	Amino acids, peptides, and analogues	1	Carboxylic acids and derivatives	1	Organic acids and derivatives	1
528	315.139	0.994647	5.385	5.476	5.57	5.016	4.958	5.025	0.001144	1.58243	Unclassified	0	Unclassified	0	Unclassified	0
547	475.176	0.997292	6.081	6.126	6.179	5.647	5.647	5.644	7.2e-05	3.3559	Amino acids, peptides, and analogues	0.56	Carboxylic acids and derivatives	1	Organic acids and derivatives	1
554	148.06	0.996974	6.306	6.355	6.457	6.228	6.199	6.231	0.028005	2.95756	Unclassified	0	Unclassified	0	Unclassified	0
597	104.107	1.00124	6.259	6.286	6.372	6.093	6.106	6.124	0.004872	3.02701	Quaternary ammonium salts	0.99	Organonitrogen compounds	1	Organic nitrogen compounds	1
664	490.176	1.00676	5.452	5.488	5.549	5.355	5.35	5.338	0.006798	1.06107	Amino acids, peptides, and analogues	1	Carboxylic acids and derivatives	1	Organic acids and derivatives	1
841	291.129	1.04137	5.96	6.012	6.149	5.819	5.794	5.82	0.01579	2.38101	Amino acids, peptides, and analogues	1	Carboxylic acids and derivatives	1	Organic acids and derivatives	1
893	340.123	1.06367	5.79	5.809	5.877	5.599	5.613	5.599	0.001159	1.82461	Unclassified	0	Unclassified	0	Unclassified	0
895	174.087	1.06335	5.063	5.142	5.278	4.717	4.732	4.718	0.002232	1.07909	Amino acids, peptides, and analogues	1	Carboxylic acids and derivatives	1	Organic acids and derivatives	1
905	242.087	1.06506	4.951	4.992	5.095	4.104	3.896	4.07	0.000215	1.07272	Unclassified	0	Unclassified	0	Unclassified	0
982	217.068	1.08327	0	0	0	4.946	5.393	4.704	1.6e-05	1.04582	Carbohydrates and carbohydrate conjugates	0.96	Organooxygen compounds	1	Organic oxygen compounds	1
988	130.097	1.07606	6.96	7.029	7.136	6.877	6.873	6.884	0.033114	6.60786	Amino acids, peptides, and analogues	0.99	Carboxylic acids and derivatives	1	Organic acids and derivatives	0.99
1138	217.068	1.16132	4.42	4.408	4.746	5.095	5.096	5.363	0.009725	1.18286	Fatty acids and conjugates	0.69	Fatty Acyls	0.96	Lipids and lipid-like molecules	0.91
1219	118.086	1.35575	5.264	5.334	5.421	5.082	4.985	5.149	0.015056	1.09677	Amino acids, peptides, and analogues	1	Carboxylic acids and derivatives	1	Organic acids and derivatives	1
1225	130.097	1.36462	6.521	6.596	6.66	6.399	6.424	6.413	0.011536	4.07167	Amino acids, peptides, and analogues	0.8	Carboxylic acids and derivatives	0.96	Organic acids and derivatives	0.82
1339	171.149	1.39815	0	0	0	5.535	5.536	5.555	<0.000001	2.08282	Unclassified	0	Unclassified	0	Organoheterocyclic compounds	0.63
1365	259.042	1.4791	5.258	5.341	5.489	5.055	5.029	5.062	0.01011	1.22757	Carbohydrates and carbohydrate conjugates	0.93	Organooxygen compounds	1	Organic oxygen compounds	1
1375	156.138	1.53577	4.502	4.514	4.661	5.728	5.716	5.754	2.3e-05	2.50655	Unclassified	0	Unclassified	0	Alkaloids and derivatives	0.62
1379	132.102	1.54189	5.922	6.016	6.136	5.726	5.69	5.749	0.009217	2.58935	Amino acids, peptides, and analogues	1	Carboxylic acids and derivatives	1	Organic acids and derivatives	1
1440	320.134	1.71488	5.465	5.537	5.655	5.326	5.308	5.327	0.014165	1.36531	Carbohydrates and carbohydrate conjugates	1	Organooxygen compounds	1	Organic oxygen compounds	1
1510	171.065	1.97134	5.365	5.454	5.553	5.092	5.079	5.112	0.002779	1.4289	Benzoic acids and derivatives	0.82	Benzene and substituted derivatives	0.98	Benzenoids	0.99
1557	166.086	2.1569	5.644	5.704	5.848	5.486	5.443	5.416	0.01138	1.80304	Amino acids, peptides, and analogues	0.88	Carboxylic acids and derivatives	0.99	Organic acids and derivatives	0.99
1596	171.065	2.34168	5.265	5.341	5.47	5.134	5.133	5.153	0.022137	1.07066	Benzoic acids and derivatives	0.92	Benzene and substituted derivatives	1	Benzenoids	1
1746	205.097	3.31881	6.127	6.199	6.329	5.903	5.909	5.916	0.006551	3.25916	Indoles	0.84	Indoles and derivatives	0.85	Organoheterocyclic compounds	0.98
1748	227.079	3.31855	5.23	5.275	5.365	4.968	4.939	4.973	0.001304	1.1381	Amino acids, peptides, and analogues	0.99	Carboxylic acids and derivatives	0.97	Organic acids and derivatives	0.99
1937	348.165	4.06245	4.753	4.823	4.915	5.224	5.221	5.229	0.001093	1.10937	Carbohydrates and carbohydrate conjugates	1	Organooxygen compounds	1	Organic oxygen compounds	1
2153	484.145	5.39717	5.45	5.504	5.664	5.333	5.296	5.343	0.030578	1.31019	Flavonoid glycosides	1	Flavonoids	1	Phenylpropanoids and polyketides	1
2291	165.054	6.3992	5.642	5.694	5.812	5.526	5.547	5.56	0.028643	1.46165	Hydroxycinnamic acids and derivatives	0.99	Cinnamic acids and derivatives	0.99	Phenylpropanoids and polyketides	1
2297	147.044	6.40018	5.551	5.629	5.736	5.295	5.424	5.408	0.017399	1.56024	Unclassified	0	Unclassified	0	Unclassified	0
2298	344.134	6.40419	6.367	6.429	6.542	6.272	6.275	6.287	0.030835	3.36157	Carbohydrates and carbohydrate conjugates	0.9	Organooxygen compounds	1	Organic oxygen compounds	1
2771	302.123	6.92143	6.203	6.261	6.345	6.472	6.471	6.473	0.008031	3.6478	Carbohydrates and carbohydrate conjugates	1	Organooxygen compounds	1	Organic oxygen compounds	1
2824	209.044	6.95149	4.655	4.66	4.757	5.935	5.944	5.947	3e-06	3.20385	Hydroxycoumarins	1	Coumarins and derivatives	1	Phenylpropanoids and polyketides	1
2892	402.139	7.06951	0	0	0	5.042	5.032	5.065	<0.000001	1.17765	Unclassified	0	Purine nucleosides	0.84	Nucleosides, nucleotides, and analogues	0.99
3104	579.149	7.25872	5.782	5.84	5.798	5.688	5.7	5.682	0.002991	1.34653	Biflavonoids and polyflavonoids	0.88	Flavonoids	1	Phenylpropanoids and polyketides	1
3122	385.112	7.27003	0	0	0	5.345	5.324	5.334	<0.000001	1.63882	Coumarin glycosides	0.98	Coumarins and derivatives	1	Phenylpropanoids and polyketides	1
3202	346.149	7.30797	6.263	6.308	6.356	6.234	6.225	6.216	0.037418	2.1001	Carbohydrates and carbohydrate conjugates	1	Organooxygen compounds	1	Organic oxygen compounds	1
3275	223.06	7.37109	0	0	0	5.463	5.413	5.46	<0.000001	1.86443	Unclassified	0	Unclassified	0	Unclassified	0
3350	165.054	7.48703	5.685	5.739	5.814	5.581	5.579	5.591	0.012508	1.46938	Hydroxycinnamic acids and derivatives	0.99	Cinnamic acids and derivatives	0.99	Phenylpropanoids and polyketides	1
3351	344.134	7.48702	6.158	6.183	6.248	6.038	6.032	6.03	0.003805	2.4705	Carbohydrates and carbohydrate conjugates	0.98	Organooxygen compounds	1	Organic oxygen compounds	1
3362	147.044	7.48739	5.549	5.619	5.705	5.492	5.471	5.474	0.033578	1.22586	Unclassified	0	Unclassified	0	Unclassified	0
3367	378.176	7.49466	6.177	6.219	6.298	6.062	6.056	6.057	0.008137	2.64173	Carbohydrates and carbohydrate conjugates	1	Organooxygen compounds	1	Organic oxygen compounds	1
3368	181.086	7.49539	6.016	6.072	6.163	5.925	5.898	5.928	0.019235	2.1924	Monocarboxylic acids and derivatives	0.56	Unclassified	0	Unclassified	0
3530	590.207	7.71931	5.133	5.177	5.311	5.49	5.472	5.475	0.007263	1.29984	Hydroxycinnamic acids and derivatives	0.97	Cinnamic acids and derivatives	0.98	Phenylpropanoids and polyketides	0.98
4053	217.107	8.19941	0	0	0	5.396	5.31	5.3	<0.000001	1.63495	Dicarboxylic acids and derivatives	0.87	Carboxylic acids and derivatives	0.99	Organic acids and derivatives	1
4084	577.134	8.23122	4.628	4.695	4.786	5.281	5.268	5.261	0.000253	1.29363	Biflavonoids and polyflavonoids	0.69	Flavonoids	1	Phenylpropanoids and polyketides	1
4258	401.157	8.37118	4.754	4.804	4.854	5.316	5.303	5.287	7.8e-05	1.29863	Unclassified	0	Benzene and substituted derivatives	0.69	Benzenoids	1
4295	538.228	8.4147	4.145	4.201	4.276	5.269	5.274	5.26	1e-05	1.44785	Unclassified	0	Lignan glycosides	0.97	Lignans, neolignans and related compounds	0.96
4706	632.217	8.67672	6.242	6.244	6.331	6.388	6.38	6.412	0.017198	2.69426	Hydroxycinnamic acids and derivatives	0.97	Cinnamic acids and derivatives	1	Phenylpropanoids and polyketides	0.99
4724	637.172	8.68427	5.731	5.679	5.721	5.795	5.788	5.81	0.007068	1.165	Pentacarboxylic acids and derivatives	0.62	Carboxylic acids and derivatives	1	Organic acids and derivatives	1
5123	331.154	9.13747	5.485	5.542	5.631	5.697	5.728	5.722	0.020065	1.38466	Methoxyphenols	0.86	Phenols	0.83	Benzenoids	1
5328	542.222	9.34264	0	0	0	5.64	5.617	5.632	<0.000001	2.30266	Terpene glycosides	0.99	Prenol lipids	0.98	Lipids and lipid-like molecules	0.96
5330	345.133	9.34473	0	0	0	5.062	5.013	5.059	<0.000001	1.17558	Unclassified	0	Unclassified	0	Unclassified	0
5503	674.229	9.46305	6.74	6.798	6.741	6.905	6.878	6.896	0.003077	4.95541	Pentacarboxylic acids and derivatives	0.55	Carboxylic acids and derivatives	1	Organic acids and derivatives	1
5993	237.075	10.2052	0	0	0	5.316	5.294	5.305	<0.000001	1.58469	Unclassified	0	Coumarins and derivatives	1	Phenylpropanoids and polyketides	1
6141	163.112	10.7849	5.105	5.186	5.303	5.966	5.955	5.962	0.000186	3.05979	Unclassified	0	Unclassified	0	Unclassified	0
6241	251.733	11.3015	3.652	3.58	3.728	5.579	5.515	5.6	3e-06	2.12768	Unclassified	0	Unclassified	0	Unclassified	0
6349	235.132	11.6665	0	0	0	4.923	4.914	4.951	<0.000001	1.02898	Xylenes	0.5	Benzene and substituted derivatives	0.93	Benzenoids	0.99
6412	228.12	11.9817	0	0	0	5.354	5.362	5.376	<0.000001	1.69579	Unclassified	0	Unclassified	0	Unclassified	0
6426	449.348	11.9807	3.321	3.476	3.707	5.18	5.115	5.233	0.000139	1.35313	Unclassified	0	Unclassified	0	Unclassified	0
6427	489.379	11.9825	3.904	3.998	4.168	5.588	5.596	5.583	3.5e-05	2.16326	Unclassified	0	Unclassified	0	Unclassified	0
6433	517.411	11.9824	0	0	3.068	5.131	5.136	5.137	0.015852	1.30019	Carbohydrates and carbohydrate conjugates	0.96	Organooxygen compounds	1	Organic oxygen compounds	1
6436	421.317	11.9805	4.688	4.74	4.832	6.433	6.491	6.382	6e-06	5.70984	Amino acids, peptides, and analogues	0.84	Carboxylic acids and derivatives	0.96	Organic acids and derivatives	0.99
6444	475.364	11.9813	5.164	5.264	5.386	6.884	6.881	6.879	1.5e-05	9.59714	Diphenylmethanes	0.89	Benzene and substituted derivatives	0.96	Benzenoids	1
6449	460.211	11.9826	0	0	0	4.948	4.911	4.955	<0.000001	1.03987	Amino acids, peptides, and analogues	0.92	Carboxylic acids and derivatives	0.98	Organic acids and derivatives	0.99
6450	1143.79	11.9818	0	0	0	5.547	5.48	5.587	<0.000001	2.07741	Unclassified	0	Macrolides and analogues	0.62	Phenylpropanoids and polyketides	0.58
6458	393.286	11.9837	5.181	5.27	5.408	7.274	7.277	7.285	7e-06	15.288	Amino acids, peptides, and analogues	0.95	Carboxylic acids and derivatives	0.98	Organic acids and derivatives	0.99
6462	850.615	11.9827	0	0	0	5.401	5.359	5.421	<0.000001	1.75785	Amino acids, peptides, and analogues	0.99	Carboxylic acids and derivatives	1	Organic acids and derivatives	1
6513	461.348	11.9843	3.726	3.739	3.94	5.458	5.467	5.457	1.8e-05	1.87179	Fatty alcohols	0.54	Fatty Acyls	0.64	Unclassified	0
6529	217.122	12.2389	0	0	0	5.048	5.008	5.071	<0.000001	1.17278	1-hydroxy-2-unsubstituted benzenoids	0.57	Phenols	0.54	Benzenoids	0.94
6568	167.07	12.4096	5.189	5.25	5.39	5.751	5.757	5.773	0.001255	2.18153	1-hydroxy-2-unsubstituted benzenoids	0.71	Phenols	0.78	Benzenoids	0.93
6570	195.101	12.4089	5.777	5.82	5.954	6.286	6.288	6.288	0.001218	3.88621	Unclassified	0	Unclassified	0	Benzenoids	0.72
6862	412.378	14.2253	0	0	0	5.042	5.017	5.046	<0.000001	1.16197	Fatty amides	0.92	Fatty Acyls	0.82	Lipids and lipid-like molecules	0.81
6881	242.284	14.3368	0	0	0	5.039	5.005	5.063	<0.000001	1.16424	Amines	1	Organonitrogen compounds	1	Organic nitrogen compounds	1
6904	256.3	14.5247	4.557	4.657	4.757	5.578	5.532	5.583	0.00011	1.99945	Amines	1	Organonitrogen compounds	1	Organic nitrogen compounds	1
7190	284.331	15.5229	5.277	5.414	5.526	6.522	6.448	6.52	0.000136	5.9898	Amines	1	Organonitrogen compounds	1	Organic nitrogen compounds	1
7218	298.346	15.686	5.392	5.51	5.658	6.569	6.496	6.568	0.000222	6.28156	Amines	1	Organonitrogen compounds	1	Organic nitrogen compounds	1
7486	607.291	16.6795	5.685	5.801	5.955	3.838	3.791	3.83	1.5e-05	2.8625	Unclassified	0	Unclassified	0	Benzenoids	0.83
7512	492.404	16.7833	4.338	4.606	4.756	5.19	5.123	5.163	0.008736	1.13522	Diterpenoids	0.51	Prenol lipids	0.73	Lipids and lipid-like molecules	0.96
7609	473.318	17.4165	3.437	3.603	3.785	5.018	4.983	5.052	0.000161	1.11655	Amino acids, peptides, and analogues	0.89	Carboxylic acids and derivatives	0.97	Organic acids and derivatives	0.97
7610	572.422	17.4148	4.125	4.176	4.352	5.556	5.517	5.582	4.9e-05	2.05787	Unclassified	0	Unclassified	0	Organoheterocyclic compounds	1
7634	954.613	17.4904	5.508	5.565	5.569	5.407	5.36	5.343	0.00292	1.19751	Glycosylglycerols	1	Glycerolipids	1	Lipids and lipid-like molecules	1
7636	613.482	17.4921	5.229	5.337	5.419	5.128	5.055	5.073	0.014673	1.066	Lineolic acids and derivatives	0.89	Fatty Acyls	1	Lipids and lipid-like molecules	1
7797	792.561	18.111	5.545	5.628	5.682	5.405	5.342	5.339	0.00473	1.51283	Glycosylglycerols	1	Glycerolipids	1	Lipids and lipid-like molecules	1
7798	613.482	18.1126	5.337	5.426	5.543	5.229	5.119	5.128	0.016242	1.25959	Lineolic acids and derivatives	0.9	Fatty Acyls	1	Lipids and lipid-like molecules	1
7846	368.352	18.4491	4.034	4.179	4.434	5.47	5.338	5.524	0.000687	1.80241	Amines	0.95	Organonitrogen compounds	1	Organic nitrogen compounds	1
7867	958.644	18.5277	5.134	5.298	5.324	5.004	4.888	4.905	0.010025	1.06515	Glycosylglycerols	1	Glycerolipids	1	Lipids and lipid-like molecules	1
7896	794.576	18.6517	5.45	5.592	5.633	5.333	5.218	5.233	0.010911	1.47836	Glycosylglycerols	1	Glycerolipids	1	Lipids and lipid-like molecules	1
8132	796.592	19.2826	5.296	5.39	5.445	5.067	4.973	5.017	0.002197	1.2871	Glycosylglycerols	1	Glycerolipids	1	Lipids and lipid-like molecules	1

## Sheet: Supplementary Table 9b
Supplementary Table 8b. Discriminant features selected from the OPLS-DA model comparing protocols 12 and 18 in the ash dataset. For statistical analysis, the peak intensities of each feature were Log10 transformed.
Feature ID	Feature m/z	Feature Ret time (min)	Log10 Relative abundance (peak area)						t-test p-value	OPLS-DA model	Classyfire ontology (CANOPUS:SIRIUS)
			Protocol 12			Protocol 18				VIP Score	subclass	Probability	class	Probability	superclass	Probability
4	110.008	0.897599	5.886	5.881	5.898	5.827	5.795	5.807	0.001781	1.65345	Unknown	0	Unknown	0	Unknown	0
37	151.035	0.898538	6.71	6.691	6.718	6.634	6.608	6.635	0.00242	4.29999	Unknown	0	Unknown	0	Unknown	0
47	152.036	0.898877	5.722	5.699	5.72	5.558	5.566	5.641	0.010153	1.60236	Unknown	0	Unknown	0	Unknown	0
49	123.04	0.898564	6.143	6.141	6.165	6.073	6.033	6.063	0.00269	2.42026	Unknown	0	Unknown	0	Unknown	0
51	128.019	0.898692	6.013	6.04	6.026	5.961	5.921	5.912	0.004916	2.0694	Amines	0.98	Organonitrogen compounds	0.29	Organic nitrogen compounds	1
226	705.184	0.966376	5.683	5.675	5.711	5.512	5.47	5.487	0.000251	1.97173	Carbohydrates and carbohydrate conjugates	1	Organooxygen compounds	1	Organic oxygen compounds	1
227	175.119	0.966875	5.674	5.669	5.709	5.887	5.848	5.868	0.000409	2.33525	Amino acids, peptides, and analogues	1	Carboxylic acids and derivatives	1	Organic acids and derivatives	1
248	543.132	0.97454	5.597	5.605	5.613	5.402	5.353	5.393	0.000144	1.85982	Carbohydrates and carbohydrate conjugates	1	Organooxygen compounds	1	Organic oxygen compounds	1
260	219.026	0.977348	6.045	6.02	5.987	5.874	5.819	5.892	0.004936	2.51426	Unknown	0	Unknown	0	Unknown	0
264	221.042	0.978126	6.574	6.544	6.516	6.406	6.36	6.413	0.003141	4.58779	Carbohydrates and carbohydrate conjugates	0.98	Organooxygen compounds	1	Organic oxygen compounds	1
324	381.079	0.986648	6.486	6.472	6.515	6.347	6.309	6.332	0.000627	4.5497	Aryl thioethers	0.59	Thioethers	0.62	Organosulfur compounds	0.75
358	147.076	0.991643	6.371	6.335	6.35	6.244	6.209	6.258	0.003107	3.29869	Amino acids, peptides, and analogues	1	Carboxylic acids and derivatives	1	Organic acids and derivatives	1
359	104.071	0.991084	5.643	5.574	5.603	5.453	5.417	5.489	0.006137	1.56349	Unknown	0	Unknown	0	Unknown	0
391	222.019	0.994533	5.604	5.532	5.561	5.418	5.32	5.419	0.010006	1.59729	Quaternary ammonium salts	1	Organonitrogen compounds	1	Organic nitrogen compounds	1
441	191.102	1.00525	5.72	5.7	5.703	5.607	5.571	5.603	0.00089	1.58089	Amino acids, peptides, and analogues	1	Carboxylic acids and derivatives	1	Organic acids and derivatives	1
461	118.086	1.01013	6.691	6.7	6.699	6.624	6.611	6.616	6.5e-05	4.23648	Carbonyl compounds	0.84	Organooxygen compounds	1	Organic oxygen compounds	1
498	184.064	1.01785	6.186	6.181	6.172	6.101	6.067	6.093	0.001105	2.46882	Unknown	0	Azacyclic compounds	0.75	Organoheterocyclic compounds	0.8
508	116.07	1.01994	5.833	5.831	5.842	5.757	5.722	5.755	0.001636	1.6579	Unknown	0	Unknown	0	Unknown	0
529	236.149	1.03011	5.804	5.8	5.794	5.734	5.712	5.706	0.000724	1.51284	Beta hydroxy acids and derivatives	0.93	Hydroxy acids and derivatives	0.94	Organic acids and derivatives	1
686	130.097	1.06892	6.214	6.233	6.198	6.307	6.287	6.314	0.002445	2.75703	Unknown	0	Carboxylic acids and derivatives	0.81	Organic acids and derivatives	0.94
1201	424.181	1.35562	5.818	5.838	5.853	5.648	5.641	5.665	0.000114	2.25875	Terpene glycosides	0.98	Prenol lipids	0.96	Lipids and lipid-like molecules	0.95
1206	130.05	1.35667	5.62	5.599	5.646	5.26	5.261	5.26	1.1e-05	2.25538	Pyrrolidine carboxylic acids and derivatives	0.67	Pyrrolidines	0.65	Organoheterocyclic compounds	1
1209	227.091	1.3552	5.515	5.565	5.572	5.359	5.386	5.349	0.000894	1.61777	Ethers	0.67	Organooxygen compounds	1	Organic oxygen compounds	1
1241	159.029	1.36288	5.409	5.288	5.36	5.104	5.063	4.93	0.00717	1.53906	Pyranones and derivatives	0.64	Pyrans	0.57	Organoheterocyclic compounds	0.45
1315	156.138	1.48367	4.657	4.64	4.636	5.721	5.695	5.731	<0.000001	3.20098	Unknown	0	Unknown	0	Unknown	0
1555	137.06	1.95534	5.681	5.676	5.689	5.581	5.513	5.554	0.002817	1.63669	Unknown	0	Unknown	0	Unknown	0
1558	334.15	1.95692	5.842	5.811	5.818	5.719	5.686	5.727	0.00193	1.78375	Carbohydrates and carbohydrate conjugates	1	Organooxygen compounds	1	Organic oxygen compounds	1
1700	198.552	2.30943	6.138	6.147	6.143	5.985	6.043	6.056	0.006423	2.56577	Unknown	0	Unknown	0	Unknown	0
1753	336.096	2.30733	5.52	5.545	5.516	5.378	5.289	5.388	0.005707	1.51399	Unknown	0	Unknown	0	Unknown	0
1898	369.115	2.63074	5.68	5.655	5.653	5.527	5.477	5.552	0.003679	1.63713	Carbohydrates and carbohydrate conjugates	0.99	Organooxygen compounds	1	Organic oxygen compounds	1
1901	167.07	2.63395	5.715	5.724	5.72	5.622	5.599	5.614	0.000123	1.57297	Carbonyl compounds	0.92	Organooxygen compounds	1	Organic oxygen compounds	1
2000	408.186	2.93955	5.592	5.582	5.59	5.434	5.399	5.432	0.000137	1.62453	Carbohydrates and carbohydrate conjugates	1	Organooxygen compounds	1	Organic oxygen compounds	1
2019	205.097	3.03029	5.542	5.523	5.521	5.343	5.294	5.355	0.000576	1.61997	Unknown	0	Unknown	0	Benzenoids	1
2073	426.197	3.28222	5.637	5.65	5.618	5.5	5.443	5.496	0.001675	1.64383	Terpene glycosides	0.99	Prenol lipids	0.99	Lipids and lipid-like molecules	0.99
2127	179.034	3.38206	6.401	6.394	6.395	6.34	6.317	6.329	0.000583	2.77845	Unknown	0	Unknown	0	Unknown	0
2158	350.111	3.46081	5.877	5.867	5.864	5.793	5.78	5.772	0.000297	1.69295	Unknown	0	Unknown	0	Unknown	0
2262	151.075	3.46097	6.762	6.749	6.759	6.675	6.649	6.662	0.000362	4.89048	Unknown	0	Unknown	0	Unknown	0
2263	348.165	3.45951	7.376	7.363	7.363	7.303	7.279	7.283	0.000721	9.0574	Carbohydrates and carbohydrate conjugates	1	Organooxygen compounds	1	Organic oxygen compounds	1
2277	169.086	3.4677	5.842	5.805	5.812	5.715	5.684	5.721	0.002137	1.7712	Methoxyphenols	0.97	Phenols	0.9	Benzenoids	0.92
2305	426.196	3.51528	5.86	5.825	5.844	5.686	5.663	5.678	0.000174	2.17878	Unknown	0	Unknown	0	Unknown	0
2352	229.107	3.51759	5.525	5.519	5.504	5.362	5.342	5.337	6.7e-05	1.50351	Pyranones and derivatives	0.92	Pyrans	0.91	Organoheterocyclic compounds	1
2380	653.24	3.56744	5.746	5.717	5.72	5.642	5.591	5.617	0.003135	1.58307	Amino acids, peptides, and analogues	0.48	Carboxylic acids and derivatives	0.98	Organic acids and derivatives	1
2435	190.554	3.62471	6.234	6.223	6.225	6.159	6.15	6.157	8e-05	2.35153	Unknown	0	Unknown	0	Unknown	0
2445	320.101	3.62007	5.775	5.754	5.783	5.639	5.601	5.626	0.000473	1.91519	Unknown	0	Unknown	0	Unknown	0
2472	121.064	3.60481	5.891	5.881	5.889	5.818	5.789	5.782	0.001432	1.7478	Styrenes	0.53	Benzene and substituted derivatives	0.98	Benzenoids	1
2476	318.155	3.60786	7.192	7.179	7.188	7.114	7.086	7.107	0.000833	7.58999	Carbohydrates and carbohydrate conjugates	1	Organooxygen compounds	1	Organic oxygen compounds	1
2679	407.058	4.09851	5.417	5.402	5.421	4.741	4.428	4.796	0.002715	2.12734	Hydrolyzable tannins	0.61	Tannins	0.79	Phenylpropanoids and polyketides	0.98
2680	385.076	4.10057	5.998	5.998	6.001	5.929	5.882	5.922	0.004026	1.96467	Hydrolyzable tannins	0.62	Tannins	0.74	Phenylpropanoids and polyketides	0.88
2765	169.049	4.48467	5.946	5.951	5.961	5.872	5.838	5.861	0.000953	1.94813	Carboxylic acid derivatives	0.81	Carboxylic acids and derivatives	0.62	Organic acids and derivatives	0.69
2808	179.034	4.8408	5.959	5.953	5.968	6.048	6.004	6.051	0.009246	1.9056	Hydroxycoumarins	1	Coumarins and derivatives	1	Phenylpropanoids and polyketides	1
2862	348.165	4.99627	5.869	5.861	5.87	5.738	5.701	5.731	0.000253	2.10486	Unknown	0	Unknown	0	Unknown	0
2863	353.121	4.9928	5.655	5.633	5.64	5.504	5.453	5.506	0.001061	1.67124	Carbohydrates and carbohydrate conjugates	0.96	Organooxygen compounds	1	Organic oxygen compounds	1
2934	355.102	5.13178	6.748	6.741	6.741	6.666	6.621	6.658	0.002451	4.78102	Coumarin glycosides	0.85	Coumarins and derivatives	0.71	Phenylpropanoids and polyketides	0.8
2979	360.165	5.18861	6.231	6.213	6.217	6.108	6.068	6.113	0.001191	2.95308	Carbohydrates and carbohydrate conjugates	0.99	Organooxygen compounds	1	Organic oxygen compounds	1
2980	163.075	5.18065	5.885	5.882	5.877	5.78	5.746	5.78	0.000628	1.92048	Unknown	0	Unknown	0	Unknown	0
3065	348.165	5.55287	5.98	5.984	5.981	5.874	5.836	5.874	0.00071	2.22041	Carbohydrates and carbohydrate conjugates	1	Organooxygen compounds	1	Organic oxygen compounds	1
3214	355.102	6.21635	6.754	6.763	6.756	6.705	6.669	6.686	0.002785	4.2496	Coumarin glycosides	0.84	Coumarins and derivatives	0.56	Phenylpropanoids and polyketides	0.71
3493	584.218	6.60299	5.656	5.586	5.596	5.487	5.389	5.478	0.013396	1.5915	Terpene glycosides	0.89	Prenol lipids	0.49	Lipids and lipid-like molecules	0.39
3556	390.176	6.66151	6.637	6.621	6.626	6.563	6.524	6.556	0.003373	3.87231	Carbohydrates and carbohydrate conjugates	1	Organooxygen compounds	1	Organic oxygen compounds	1
3634	193.086	6.66202	6.523	6.517	6.511	6.443	6.412	6.43	0.000736	3.58476	Unknown	0	Unknown	0	Unknown	0
3636	161.06	6.66309	5.986	5.986	5.989	5.919	5.887	5.901	0.000787	1.9147	Unknown	0	Unknown	0	Benzenoids	0.94
4177	445.112	6.89812	6.282	6.244	6.297	6.187	6.143	6.196	0.012284	2.85669	Unknown	0	Unknown	0	Lignans, neolignans and related compounds	0.67
4201	223.06	6.89806	7.608	7.612	7.633	7.582	7.558	7.565	0.009254	9.67257	Unknown	0	Unknown	0	Unknown	0
4387	371.097	6.98375	6.077	6.064	6.096	6.026	6.012	6.019	0.004411	1.80934	Coumarin glycosides	0.96	Coumarins and derivatives	0.99	Phenylpropanoids and polyketides	1
4421	316.212	7.01053	4.16	4.909	4.232	5.423	5.566	5.411	0.013244	2.34844	Amino acids, peptides, and analogues	0.53	Carboxylic acids and derivatives	0.96	Organic acids and derivatives	0.96
4518	420.186	7.07032	5.986	5.968	6.01	5.903	5.867	5.89	0.003015	2.08522	Carbohydrates and carbohydrate conjugates	1	Organooxygen compounds	1	Organic oxygen compounds	1
4573	556.238	7.10284	5.691	5.703	5.73	5.604	5.585	5.603	0.001056	1.5624	Unknown	0	Lignan glycosides	0.93	Lignans, neolignans and related compounds	0.97
5038	786.244	7.25414	6.58	6.578	6.59	6.544	6.544	6.561	0.009021	2.38018	Unknown	0	Unknown	0	Unknown	0
5106	521.201	7.271	5.894	5.89	5.932	5.759	5.765	5.76	0.000441	2.1967	Unknown	0	Unknown	0	Unknown	0
5168	341.138	7.29357	5.595	5.615	5.64	5.464	5.516	5.464	0.003255	1.51446	Unknown	0	Unknown	0	Unknown	0
5341	369.118	7.40079	5.724	5.746	5.74	5.626	5.603	5.599	0.000292	1.72155	Alcohols and polyols	1	Organooxygen compounds	1	Organic oxygen compounds	1
5420	235.096	7.4457	5.921	5.922	5.912	5.835	5.821	5.84	0.000195	1.77855	Carbonyl compounds	0.91	Organooxygen compounds	1	Organic oxygen compounds	1
5454	700.281	7.44666	6.183	6.214	6.211	6.147	6.143	6.142	0.004116	2.0283	Unknown	0	Unknown	0	Unknown	0
5642	325.092	7.57159	5.723	5.751	5.723	5.649	5.628	5.629	0.001138	1.50577	Carbohydrates and carbohydrate conjugates	0.9	Organooxygen compounds	1	Organic oxygen compounds	1
5661	163.039	7.57405	5.859	5.899	5.896	5.816	5.798	5.768	0.008747	1.70745	Unknown	0	Unknown	0	Unknown	0
5692	479.155	7.57771	6.056	6.063	6.052	5.967	5.925	5.948	0.000959	2.32591	Hydroxycinnamic acids and derivatives	1	Cinnamic acids and derivatives	1	Phenylpropanoids and polyketides	1
5928	434.202	7.6926	5.791	5.778	5.765	5.699	5.658	5.694	0.003143	1.55775	Carbohydrates and carbohydrate conjugates	1	Organooxygen compounds	1	Organic oxygen compounds	1
6054	193.05	7.73644	5.606	5.673	5.639	5.738	5.759	5.825	0.014605	1.75251	Hydroxycoumarins	0.99	Coumarins and derivatives	1	Phenylpropanoids and polyketides	1
6163	433.113	7.79025	0	2.768	0	5.184	5.134	5.188	0.010023	1.78135	Flavonoid glycosides	0.98	Flavonoids	0.93	Phenylpropanoids and polyketides	0.99
6340	163.039	7.84543	6.55	6.572	6.562	6.498	6.478	6.471	0.001518	3.5643	Unknown	0	Unknown	0	Unknown	0
6351	496.181	7.85027	6.673	6.666	6.659	6.624	6.613	6.605	0.001524	3.30028	Hydroxycinnamic acids and derivatives	1	Cinnamic acids and derivatives	1	Phenylpropanoids and polyketides	1
6864	223.06	8.01404	6.855	6.876	6.86	6.986	6.933	6.951	0.005151	5.97558	Hydroxycoumarins	0.96	Coumarins and derivatives	1	Phenylpropanoids and polyketides	1
6905	268.118	8.01908	5.858	5.913	5.874	6.035	5.999	5.984	0.005078	2.25182	Amino acids, peptides, and analogues	0.99	Carboxylic acids and derivatives	0.98	Organic acids and derivatives	0.99
7007	303.087	8.05321	4.063	4.006	4.04	5.148	5.115	5.129	<0.000001	1.63485	O-methylated flavonoids	0.89	Flavonoids	0.3	Phenylpropanoids and polyketides	1
7159	642.239	8.13637	5.756	5.771	5.741	5.653	5.623	5.621	0.000784	1.72513	Hydroxycinnamic acids and derivatives	1	Cinnamic acids and derivatives	1	Phenylpropanoids and polyketides	1
7180	163.039	8.14046	5.83	5.851	5.853	5.772	5.749	5.764	0.001143	1.60255	Unknown	0	Unknown	0	Unknown	0
7902	507.185	8.36938	6.188	6.225	6.207	6.108	6.073	6.11	0.002339	2.73064	Terpene glycosides	0.81	Prenol lipids	0.61	Lipids and lipid-like molecules	0.53
7913	704.275	8.37338	6.093	6.138	6.106	6.019	6.011	6.013	0.00199	2.33682	Terpene glycosides	1	Prenol lipids	1	Lipids and lipid-like molecules	0.99
8088	121.065	8.44918	6.276	6.299	6.282	6.259	6.247	6.239	0.014695	1.77423	Unknown	0	Benzene and substituted derivatives	0.99	Benzenoids	1
8107	541.191	8.45224	6.181	6.157	6.151	6.107	6.096	6.117	0.006841	1.86825	Terpene glycosides	0.96	Prenol lipids	0.97	Lipids and lipid-like molecules	0.94
8115	361.128	8.45413	6.536	6.55	6.541	6.521	6.513	6.51	0.006853	2.08085	Benzoic acids and derivatives	0.8	Benzene and substituted derivatives	0.99	Benzenoids	1
8403	264.562	8.54637	0	0	0	5.268	5.256	5.186	<0.000001	1.92099	Unknown	0	Unknown	0	Unknown	0
8410	449.144	8.54793	3.435	3.485	3.483	6.237	6.208	6.22	<0.000001	5.98322	Flavonoid glycosides	0.49	Flavonoids	0.6	Phenylpropanoids and polyketides	0.89
8418	287.091	8.54962	4.405	4.211	4.235	6.628	6.609	6.6	3e-06	9.36024	O-methylated flavonoids	0.94	Flavonoids	1	Phenylpropanoids and polyketides	1
8619	447.129	8.65564	2.8	2.67	3.167	5.649	5.584	5.638	5.2e-05	3.00689	Isoflavonoid O-glycosides	0.98	Isoflavonoids	0.97	Phenylpropanoids and polyketides	0.98
9013	447.128	8.81776	0	0	0	5.072	5.025	5.051	<0.000001	1.55351	Isoflavonoid O-glycosides	0.94	Isoflavonoids	0.97	Phenylpropanoids and polyketides	0.98
10049	387.107	9.44056	5.989	5.995	5.995	6.109	6.08	6.114	0.000549	2.43161	Hydroxycinnamic acids and derivatives	0.86	Cinnamic acids and derivatives	0.79	Phenylpropanoids and polyketides	0.87
10097	237.076	9.46912	6.033	6.043	6.04	5.674	5.66	5.658	<0.000001	3.68648	Unknown	0	Coumarins and derivatives	1	Phenylpropanoids and polyketides	1
10102	282.134	9.47254	5.3	5.314	5.307	4.962	4.943	4.939	2e-06	1.56649	Unknown	0	Unknown	0	Unknown	0
10561	447.129	9.8767	3.132	2.906	3.075	5.581	5.564	5.593	3e-06	2.8551	Isoflavonoid O-glycosides	0.95	Isoflavonoids	0.98	Phenylpropanoids and polyketides	0.99
10754	282.133	10.1296	6.019	6.031	6.021	5.952	5.977	5.983	0.006424	1.57466	Amino acids, peptides, and analogues	0.96	Carboxylic acids and derivatives	0.99	Organic acids and derivatives	1
10778	297.075	10.1327	5.416	5.438	5.495	5.219	5.254	5.243	0.001191	1.50827	Unknown	0	Linear 1,3-diarylpropanoids	0.51	Phenylpropanoids and polyketides	0.78
10790	300.084	10.131	5.918	5.896	5.892	5.711	5.684	5.746	0.000643	2.43162	Carbohydrates and carbohydrate conjugates	0.98	Organooxygen compounds	1	Organic oxygen compounds	1
10811	336.18	10.1334	5.967	5.95	5.955	5.869	5.875	5.917	0.011813	1.62615	Anisoles	0.51	Phenol ethers	0.6	Benzenoids	0.66
10826	207.029	10.1352	5.599	5.556	5.576	5.394	5.358	5.428	0.001486	1.65221	Amino acids, peptides, and analogues	0.65	Carboxylic acids and derivatives	0.9	Organic acids and derivatives	0.9
10827	199.555	10.1341	6.035	6.071	6.046	5.967	5.971	5.944	0.002591	2.09839	Unknown	0	Unknown	0	Unknown	0
10829	237.076	10.1357	7.693	7.699	7.693	7.534	7.507	7.54	8.7e-05	18.4505	Unknown	0	Coumarins and derivatives	1	Phenylpropanoids and polyketides	1
10838	237.064	10.1355	5.578	5.503	5.546	5.347	5.334	5.387	0.002295	1.58464	Unknown	0	Unknown	0	Unknown	0
11082	163.112	10.7189	5.451	5.476	5.47	6.121	6.081	6.094	1e-06	4.54842	Unknown	0	Unknown	0	Unknown	0
11200	251.733	11.2157	3.889	3.86	3.918	5.51	5.543	5.483	<0.000001	2.61145	Unknown	0	Unknown	0	Unknown	0
11219	331.19	11.3035	5.394	5.372	5.439	4.905	4.872	4.923	3.5e-05	1.92678	Terpene lactones	0.73	Prenol lipids	0.86	Lipids and lipid-like molecules	0.83
11231	235.169	11.3675	5.725	5.674	5.598	5.898	5.881	5.98	0.006127	2.73835	Sesquiterpenoids	0.82	Prenol lipids	0.8	Lipids and lipid-like molecules	0.85
11241	331.19	11.4247	4.819	4.779	4.818	5.49	5.439	5.482	5e-06	2.23305	Terpene lactones	0.54	Prenol lipids	0.58	Lipids and lipid-like molecules	0.46
11260	333.206	11.492	5.253	5.261	5.259	4.675	4.632	4.684	3e-06	1.70408	Unknown	0	Unknown	0	Unknown	0
11320	179.107	11.6191	5.173	5.184	5.16	5.538	5.522	5.533	2e-06	2.02626	Benzoyl derivatives	0.53	Benzene and substituted derivatives	0.93	Benzenoids	0.97
11329	404.206	11.6415	5.443	5.5	5.453	5.881	5.873	5.892	2.3e-05	3.17537	Anisoles	0.5	Phenol ethers	0.44	Benzenoids	0.98
11332	486.285	11.6469	5.574	5.629	5.586	5.932	5.937	5.944	3.8e-05	3.18065	Amino acids, peptides, and analogues	0.52	Carboxylic acids and derivatives	1	Organic acids and derivatives	1
11380	201.127	11.8477	3.734	3.629	3.707	5.234	5.199	5.228	1e-06	1.86329	Unknown	0	Indanes	0.51	Benzenoids	0.95
11403	489.379	11.9366	4.012	4.007	4.013	5.426	5.421	5.45	<0.000001	2.36875	Steroidal alkaloids	0.8	Steroids and steroid derivatives	0.96	Lipids and lipid-like molecules	0.45
11404	461.348	11.9359	3.874	3.821	3.862	5.331	5.338	5.348	<0.000001	2.13344	Amines	1	Organonitrogen compounds	1	Organic nitrogen compounds	1
11405	475.364	11.9378	5.404	5.358	5.377	6.74	6.738	6.752	<0.000001	10.6833	Diphenylmethanes	0.89	Benzene and substituted derivatives	0.97	Benzenoids	1
11415	228.12	11.9356	3.814	3.839	3.817	5.833	5.79	5.83	<0.000001	3.7437	Amino acids, peptides, and analogues	1	Carboxylic acids and derivatives	1	Organic acids and derivatives	1
11416	850.615	11.933	2.753	0	0	5.285	5.247	5.312	0.008942	2.02915	Amino acids, peptides, and analogues	0.99	Carboxylic acids and derivatives	1	Organic acids and derivatives	1
11427	421.317	11.9333	4.965	4.955	4.978	6.449	6.429	6.426	<0.000001	7.51589	Amino acids, peptides, and analogues	0.95	Carboxylic acids and derivatives	0.98	Organic acids and derivatives	1
11431	376.259	11.935	5.289	5.256	5.286	7.174	7.139	7.18	<0.000001	17.6201	Unknown	0	Benzene and substituted derivatives	0.85	Benzenoids	0.97
11434	460.212	11.9341	0	0	0	5.06	5.052	5.084	<0.000001	1.58237	Amino acids, peptides, and analogues	0.91	Carboxylic acids and derivatives	0.97	Organic acids and derivatives	0.99
11560	149.06	12.3586	5.088	5.106	5.089	5.386	5.354	5.402	4.6e-05	1.57813	Styrenes	0.59	Benzene and substituted derivatives	0.75	Benzenoids	1
11567	167.07	12.363	5.572	5.578	5.55	5.893	5.881	5.901	6e-06	2.97168	Unknown	0	Phenols	0.62	Benzenoids	0.73
11569	195.101	12.3617	6.117	6.138	6.126	6.427	6.419	6.441	4e-06	5.38465	Unknown	0	Pyrans	0.72	Organoheterocyclic compounds	0.96
11579	235.133	12.3829	5.251	5.269	5.241	4.707	4.679	4.712	2e-06	1.66673	Ethers	0.89	Organooxygen compounds	1	Organic oxygen compounds	1
11674	315.195	12.7238	5.189	5.442	5.406	4.829	4.752	4.796	0.002512	1.81602	Diterpenoids	0.98	Prenol lipids	0.98	Lipids and lipid-like molecules	0.96
11704	305.211	12.8373	5.499	5.429	5.468	5.228	5.199	5.276	0.001541	1.58619	Unknown	0	Phenol esters	0.53	Benzenoids	0.97
11707	315.195	12.845	4.893	4.851	4.881	5.366	5.321	5.369	1.8e-05	1.797	Terpene lactones	0.61	Prenol lipids	0.92	Lipids and lipid-like molecules	0.94
11728	317.211	12.9611	6.271	6.228	6.288	6.154	6.105	6.162	0.008514	3.08743	Diterpenoids	0.99	Prenol lipids	0.98	Lipids and lipid-like molecules	0.97
11747	303.232	13.0328	5.709	5.642	5.694	5.496	5.436	5.503	0.002235	1.94697	Diterpenoids	0.99	Prenol lipids	0.97	Lipids and lipid-like molecules	0.97
11749	285.221	13.0492	5.68	5.589	5.632	5.493	5.4	5.487	0.012106	1.69708	Unknown	0	Unknown	0	Unknown	0
11768	315.195	13.1744	5.831	5.775	5.844	5.651	5.529	5.666	0.013986	2.26186	Terpene lactones	0.75	Prenol lipids	0.99	Lipids and lipid-like molecules	0.98
11770	217.159	13.1743	5.48	5.48	5.491	5.304	5.265	5.317	0.000301	1.51555	Unknown	0	Unknown	0	Unknown	0
11827	219.174	13.3912	5.941	5.904	5.919	5.745	5.728	5.767	0.000361	2.41886	Sesquiterpenoids	0.93	Prenol lipids	0.91	Lipids and lipid-like molecules	0.94
11876	219.174	13.5587	5.683	5.686	5.69	5.091	5.065	5.108	1e-06	2.79438	Sesquiterpenoids	0.91	Prenol lipids	0.82	Lipids and lipid-like molecules	0.87
11938	219.174	13.7631	5.558	5.561	5.554	5.347	5.318	5.358	5.3e-05	1.74425	Sesquiterpenoids	0.92	Prenol lipids	0.9	Lipids and lipid-like molecules	0.93
12090	256.3	14.4717	4.664	4.658	4.668	5.5	5.578	5.511	4e-06	2.50889	Amines	1	Organonitrogen compounds	1	Organic nitrogen compounds	1
12118	270.315	14.636	4.948	4.932	4.954	5.584	5.663	5.606	1e-05	2.64909	Amines	1	Organonitrogen compounds	1	Organic nitrogen compounds	1
12317	502.316	15.2089	5.362	5.478	5.529	6.289	6.257	6.299	8.4e-05	5.90938	Unknown	0	Steroids and steroid derivatives	0.81	Lipids and lipid-like molecules	0.89
12325	584.394	15.2162	5.71	5.822	5.85	6.425	6.398	6.411	0.000146	6.46875	Unknown	0	Unknown	0	Unknown	0
12349	637.265	15.2641	5.045	5.004	5.042	0	2.82	0	0.012137	1.51775	Unknown	0	Tetrapyrroles and derivatives	0.98	Organoheterocyclic compounds	1
12353	270.315	15.28	4.704	4.764	4.801	5.775	5.798	5.754	5e-06	3.40282	Amines	1	Organonitrogen compounds	1	Organic nitrogen compounds	1
12373	609.27	15.3483	5.173	5.133	5.143	4.312	4.35	4.198	5.3e-05	1.61594	Chlorins	0.63	Tetrapyrroles and derivatives	1	Organoheterocyclic compounds	1
12379	637.265	15.3703	5.679	5.642	5.647	3.363	3.364	3.4	<0.000001	3.11193	Unknown	0	Naphthalenes	0.58	Benzenoids	0.92
12434	284.331	15.4576	5.647	5.623	5.648	6.449	6.468	6.43	<0.000001	7.14532	Amines	1	Organonitrogen compounds	1	Organic nitrogen compounds	1
12467	609.27	15.609	5.135	5.128	5.118	4.223	4.231	4.118	1.4e-05	1.59611	Unknown	0	Tetrapyrroles and derivatives	0.53	Organoheterocyclic compounds	1
12468	298.347	15.6193	5.719	5.683	5.718	6.495	6.529	6.488	1e-06	7.5914	Amines	1	Organonitrogen compounds	1	Organic nitrogen compounds	1
12487	271.242	15.692	5.889	5.862	5.868	5.584	5.582	5.551	2.4e-05	2.826	Diterpenoids	0.76	Prenol lipids	0.94	Lipids and lipid-like molecules	0.97
12493	667.274	15.707	5.087	5.066	5.073	0	0	0	<0.000001	1.59935	Unknown	0	Unknown	0	Lignans, neolignans and related compounds	0.54
12535	593.275	15.8052	5.489	5.463	5.5	4.516	4.545	4.529	<0.000001	2.41492	Unknown	0	Tetrapyrroles and derivatives	1	Organoheterocyclic compounds	1
12556	637.304	15.8495	4.231	4.305	4.126	5.537	5.591	5.509	2.1e-05	2.68181	Amino acids, peptides, and analogues	0.98	Carboxylic acids and derivatives	0.93	Organic acids and derivatives	1
12737	639.28	16.2643	5.674	5.66	5.689	3.777	3.843	3.816	<0.000001	3.16838	Unknown	0	Tetrapyrroles and derivatives	1	Organoheterocyclic compounds	1
12795	623.286	16.3917	6.49	6.483	6.518	4.306	4.426	4.338	<0.000001	8.19445	Unknown	0	Tetrapyrroles and derivatives	1	Organoheterocyclic compounds	1
12798	722.39	16.3895	5.07	5.059	5.081	3.137	3.228	3.136	<0.000001	1.58034	Amino acids, peptides, and analogues	1	Carboxylic acids and derivatives	1	Organic acids and derivatives	1
12813	312.362	16.4485	4.306	4.257	4.336	5.605	5.629	5.579	1e-06	2.86547	Amines	1	Organonitrogen compounds	1	Organic nitrogen compounds	1
12863	653.296	16.5673	5.371	5.336	5.363	3.319	3.404	3.296	<0.000001	2.20034	Unknown	0	Steroids and steroid derivatives	0.59	Lipids and lipid-like molecules	0.89
12895	607.291	16.6632	6.498	6.555	6.578	4.463	4.493	4.491	<0.000001	8.64013	Triterpenoids	0.65	Prenol lipids	0.24	Lipids and lipid-like molecules	0.88

## Sheet: Supplementary Table 9c
Supplementary Table 8c. Discriminant features selected from the OPLS-DA model comparing protocols 12 and 18 in the horse-chestnut dataset. For statistical analysis, the peak intensities of each feature were Log10 transformed.
Feature ID	Feature m/z	Feature Ret time (min)	Log10 Relative abundance (peak area)						t-test p-value	OPLS-DA model	Classyfire ontology (CANOPUS: SIRIUS)
			Protocol 12			Protocol 18				VIP Score	subclass	Probability	class	Probability	superclass	Probability
173	157.17	0.967408	3.55	3.44	3.68	5.02	4.98	5.05	3.6e-05	1.35915	Aminopiperidines	0.65	Piperidines	0.84	Organoheterocyclic compounds	0.74
244	221.042	0.987976	4.8	4.79	4.81	5.2	5.2	5.2	<0.000001	1.32393	Carbohydrates and carbohydrate conjugates	0.99	Organooxygen compounds	1	Organic oxygen compounds	1
261	219.026	0.98929	6.49	6.47	6.52	6.4	6.41	6.43	0.006743	3.09021	Unknown	0	Unknown	0	Unknown	0
274	381.079	0.99558	6.66	6.64	6.67	6.56	6.57	6.58	0.002103	3.80237	Carbohydrates and carbohydrate conjugates	1	Organooxygen compounds	1	Organic oxygen compounds	1
285	233.042	0.995601	6.39	6.38	6.41	6.23	6.23	6.25	0.00024	3.68588	Carbohydrates and carbohydrate conjugates	0.97	Organooxygen compounds	1	Organic oxygen compounds	1
301	184.073	1.00245	5.28	5.27	5.35	5.04	5	5.05	0.000807	1.3026	Quaternary ammonium salts	0.99	Organonitrogen compounds	1	Organic nitrogen compounds	1
360	231.026	1.01194	5.43	5.4	5.46	5.21	5.2	5.25	0.000624	1.36532	Fatty acids and conjugates	0.73	Fatty Acyls	0.75	Lipids and lipid-like molecules	0.76
397	184.064	1.01441	5.18	5.15	5.26	4.93	4.91	4.96	0.002242	1.13584	Sulfuric acid esters	0.74	Organic sulfuric acids and derivatives	1	Organic acids and derivatives	1
411	212.113	1.01763	6.56	6.54	6.6	6.44	6.43	6.47	0.006106	4.00566	Alcohols and polyols	1	Organooxygen compounds	1	Organic oxygen compounds	1
445	189.123	1.03245	5.22	5.22	5.31	4.93	4.89	4.98	0.000973	1.28727	Amino acids, peptides, and analogues	0.97	Carboxylic acids and derivatives	1	Organic acids and derivatives	1
450	210.097	1.02582	5.72	5.7	5.77	5.59	5.55	5.62	0.00611	1.63338	Alcohols and polyols	0.99	Organooxygen compounds	1	Organic oxygen compounds	1
491	215.052	1.08086	5.99	5.95	5.99	5.85	5.82	5.72	0.013179	2.35237	Alcohols and polyols	0.99	Organooxygen compounds	1	Organic oxygen compounds	1
497	236.149	1.03573	5.23	5.23	5.25	4.9	4.9	4.92	3e-06	1.2885	Unknown	0	Unknown	0	Lipids and lipid-like molecules	0.68
542	258.11	1.00399	6.12	6.12	6.15	6.09	6.08	6.08	0.015681	1.53984	Quaternary ammonium salts	1	Organonitrogen compounds	1	Organic nitrogen compounds	1
573	144.102	1.0418	5.06	5.03	5.19	4.74	4.7	4.85	0.007014	1.07771	Unknown	0	Unknown	0	Unknown	0
725	247.042	1.07391	5.07	5.05	5.08	4.44	4.1	4.4	0.002139	1.31309	Carbohydrates and carbohydrate conjugates	0.99	Organooxygen compounds	1	Organic oxygen compounds	1
1623	156.138	1.49711	4.59	4.6	4.58	5.59	5.59	5.62	<0.000001	2.56941	Unknown	0	Unknown	0	Unknown	0
1895	174.149	1.96738	5.55	5.52	5.55	5.39	5.39	5.41	0.000345	1.3198	Amino acids, peptides, and analogues	0.63	Carboxylic acids and derivatives	0.96	Organic acids and derivatives	0.87
1929	166.086	2.03633	5.54	5.56	5.53	5.46	5.45	5.47	0.000638	1.06034	Unknown	0	Unknown	0	Unknown	0
1965	205.542	2.16924	5.54	5.52	5.54	5.38	5.33	5.22	0.009729	1.54865	Unknown	0	Unknown	0	Unknown	0
1973	216.196	2.16402	1.59	1.78	1.69	4.81	4.8	4.82	<0.000001	1.09138	Unknown	0	Unknown	0	Unknown	0
1994	353.084	2.16625	5.32	5.3	5.31	5.1	5.09	5.12	4.5e-05	1.17899	Hydrolyzable tannins	0.9	Tannins	0.83	Phenylpropanoids and polyketides	0.28
1995	169.05	2.1696	5.36	5.28	5.34	5.15	5.15	5.2	0.005758	1.07795	Unknown	0	Unknown	0	Unknown	0
2427	425.038	3.52843	6.16	6.15	6.17	6.03	6.02	6.07	0.001397	2.52156	Ethers	0.93	Organooxygen compounds	1	Organic oxygen compounds	1
2434	719.112	3.52676	5.31	5.3	5.3	5.05	5.05	5.07	9e-06	1.26114	Benzenesulfonamides	0.59	Benzene and substituted derivatives	0.97	Benzenoids	1
2437	179.033	3.53047	6.33	6.31	6.37	6.17	6.17	6.22	0.00282	3.321	Hydroxycoumarins	1	Coumarins and derivatives	1	Phenylpropanoids and polyketides	1
2490	375.143	3.5525	5.03	5	5.05	4.67	4.64	4.62	2.8e-05	1.07132	Unknown	0	Unknown	0	Unknown	0
2504	433.146	3.56343	5.37	5.36	5.38	5.14	5.13	5.17	0.000113	1.3056	Unknown	0	Coumarans	0.66	Organoheterocyclic compounds	1
2564	341.108	3.53556	5.17	5.13	5.17	4.81	4.95	5	0.01503	1.0063	Unknown	0	Unknown	0	Unknown	0
2614	205.559	3.68923	3.27	3.55	3.47	4.8	4.79	4.74	8.2e-05	1.02096	Unknown	0	Unknown	0	Unknown	0
2680	185.533	3.79001	4.61	4.34	4.62	4.93	5.07	5.04	0.008376	1.11899	Unknown	0	Unknown	0	Unknown	0
2835	325.092	4.30643	5.18	5.17	5.18	4.88	4.86	4.9	8e-06	1.16937	Coumarin glycosides	0.99	Coumarins and derivatives	1	Phenylpropanoids and polyketides	1
2846	433.147	4.32988	5.25	5.23	5.26	4.99	5	5.03	7.3e-05	1.17047	Terpene lactones	0.85	Prenol lipids	0.86	Lipids and lipid-like molecules	0.86
2879	190.536	4.43854	5	4.99	4.98	4.65	4.45	4.55	0.001554	1.05579	Unknown	0	Unknown	0	Unknown	0
3295	193.05	6.37348	5.85	5.84	5.85	5.81	5.8	5.8	5.6e-05	1.099	Hydroxycoumarins	0.95	Coumarins and derivatives	1	Phenylpropanoids and polyketides	1
3494	319.064	6.67029	5.17	5.2	5.16	4.61	4.41	4.68	0.001756	1.4251	Nitrobenzenes	0.86	Benzene and substituted derivatives	0.93	Benzenoids	0.83
3772	185.081	6.76322	5.47	5.41	5.39	5.58	5.61	5.66	0.004253	1.62916	Methoxyphenols	0.99	Phenols	0.98	Benzenoids	1
4145	223.06	6.9494	5.06	5.09	5	5.67	5.65	5.68	2.6e-05	2.53447	Unknown	0	Benzene and substituted derivatives	0.84	Benzenoids	0.84
4198	407.095	6.95689	4.43	4.43	4.44	5.12	5.1	5.13	<0.000001	1.37773	Unknown	0	Coumarins and derivatives	0.73	Phenylpropanoids and polyketides	0.61
4208	232.547	6.95909	4.66	4.69	4.67	5.34	5.32	5.37	3e-06	1.78745	Unknown	0	Unknown	0	Unknown	0
4209	224.558	6.95909	4.24	4.28	4.25	4.9	4.88	4.92	2e-06	1.06859	Unknown	0	Unknown	0	Unknown	0
4308	316.212	7.05716	4.33	4.02	3.95	5.29	5.27	5.31	0.000552	1.82526	Amino acids, peptides, and analogues	0.62	Carboxylic acids and derivatives	0.93	Organic acids and derivatives	0.96
4490	232.547	7.24829	4.93	4.87	5.09	5.53	5.49	5.54	0.001158	2.08529	Unknown	0	Unknown	0	Unknown	0
4535	318.095	7.17898	2.2	2.23	0	4.93	4.9	4.96	0.009465	1.25025	Amino acids, peptides, and analogues	0.3	Carboxylic acids and derivatives	0.54	Organic acids and derivatives	0.49
4665	232.547	7.29906	5.18	5.16	5.16	5.59	5.6	5.63	3e-06	2.17965	Unknown	0	Unknown	0	Unknown	0
4708	223.06	7.30018	5.52	5.5	5.56	5.94	5.99	5.95	3.8e-05	3.23285	Alcohols and polyols	0.61	Organooxygen compounds	1	Organic oxygen compounds	1
4731	224.558	7.29698	4.62	4.61	4.6	5.04	5.07	5.09	8e-06	1.18174	Unknown	0	Unknown	0	Unknown	0
4789	865.198	7.31736	5.08	5.04	5.08	4.44	4.47	4.47	3e-06	1.2688	Biflavonoids and polyflavonoids	0.98	Flavonoids	1	Phenylpropanoids and polyketides	1
4957	577.135	7.41822	5.21	5.18	5.24	4.86	4.85	4.91	0.00023	1.26623	Biflavonoids and polyflavonoids	0.92	Flavonoids	1	Phenylpropanoids and polyketides	1
4975	349.071	7.41909	5.09	5.05	5.11	4.77	4.75	4.81	0.000275	1.05484	1-hydroxy-2-unsubstituted benzenoids	0.62	Phenols	0.49	Benzenoids	1
5351	350.079	7.69125	5.03	5.04	5.07	4.34	4.3	4.31	2e-06	1.28825	Benzenesulfonamides	0.54	Benzene and substituted derivatives	0.97	Benzenoids	1
5366	579.15	7.69311	5.24	5.24	5.27	4.52	4.47	4.52	3e-06	1.63947	Biflavonoids and polyflavonoids	0.85	Flavonoids	1	Phenylpropanoids and polyketides	1
5421	865.198	7.82098	4.89	4.9	4.93	4.3	4.28	4.31	3e-06	1.056	Biflavonoids and polyflavonoids	0.98	Flavonoids	1	Phenylpropanoids and polyketides	1
5723	279.568	7.94773	4.35	4.34	4.35	5.02	4.97	5.01	1e-06	1.19285	Unknown	0	Unknown	0	Unknown	0
5885	325.092	7.89648	4.36	4.49	4.45	5.11	5.11	5.12	6e-05	1.37468	Hydroxycinnamic acids and derivatives	1	Cinnamic acids and derivatives	1	Phenylpropanoids and polyketides	0.99
5896	163.039	7.97569	4.24	4.28	3.87	5.05	4.97	5.05	0.002611	1.2922	Unknown	0	Unknown	0	Unknown	0
5903	479.155	7.99341	4.35	4.35	4.32	5.01	5	5.02	<0.000001	1.2142	Hydroxycinnamic acids and derivatives	1	Cinnamic acids and derivatives	1	Phenylpropanoids and polyketides	1
5905	259.055	7.99322	4.57	4.54	4.54	5.23	5.2	5.24	2e-06	1.55698	Unknown	0	Carboxylic acids and derivatives	0.52	Organic acids and derivatives	0.85
5909	279.568	7.99513	4.59	4.63	4.6	5.26	5.24	5.28	2e-06	1.61923	Unknown	0	Unknown	0	Unknown	0
6170	249.112	8.09233	5.38	5.41	5.37	5.47	5.5	5.5	0.003743	1.07424	Unknown	0	Unknown	0	Unknown	0
6210	239.089	8.15103	4.38	4.39	4.19	5.32	5.31	5.38	0.000126	1.90077	Fatty acids and conjugates	0.37	Fatty Acyls	0.32	Lipids and lipid-like molecules	0.34
6247	252.094	8.1898	5.31	5.28	5.29	4.99	4.98	5.03	9.3e-05	1.31459	Halobenzenes	0.72	Benzene and substituted derivatives	0.67	Benzenoids	0.98
6269	575.119	8.14745	5.23	5.24	5.26	4.76	4.74	4.79	9e-06	1.47063	Flavans	0.99	Flavonoids	0.99	Phenylpropanoids and polyketides	1
6294	409.092	8.1664	4.88	4.92	4.93	4.32	4.35	4.34	5e-06	1.0418	Unknown	0	Unknown	0	Unknown	0
6613	235.096	8.36589	4.32	4.33	4.37	5.1	5.07	5.14	7e-06	1.3885	Carbonyl compounds	0.61	Organooxygen compounds	1	Organic oxygen compounds	1
6631	321.105	8.36162	4.29	4.31	4.32	5.02	4.94	5.03	2e-05	1.20481	Amino acids, peptides, and analogues	0.59	Carboxylic acids and derivatives	0.6	Organic acids and derivatives	0.6
6633	300.592	8.36263	4.62	4.54	4.62	5.29	5.25	5.31	2.9e-05	1.671	Unknown	0	Unknown	0	Unknown	0
6641	341.139	8.36197	4.65	4.66	4.67	5.35	5.31	5.36	1e-06	1.78294	Unknown	0	Unknown	0	Lignans, neolignans and related compounds	0.72
6661	543.184	8.36001	4.49	4.47	4.5	5.2	5.15	5.2	4e-06	1.49403	Benzenesulfonamides	0.84	Benzene and substituted derivatives	0.82	Benzenoids	0.97
6665	175.076	8.36928	4.35	4.37	4.44	5.12	5.11	5.16	1.7e-05	1.41889	1-benzopyrans	0.68	Benzopyrans	0.56	Organoheterocyclic compounds	0.6
6810	361.129	8.4855	4.32	4.32	4.34	4.93	4.9	4.99	1.9e-05	1.0973	Unknown	0	Unknown	0	Unknown	0
6980	249.07	8.54674	5.11	5.07	5.12	4.84	4.86	4.84	0.000138	1.00857	Unknown	0	Benzene and substituted derivatives	0.74	Benzenoids	0.95
7021	287.091	8.57422	4.17	4.11	4.18	6.37	6.36	6.39	<0.000001	6.5804	Imidazoles	0.78	Azoles	0.68	Organoheterocyclic compounds	0.99
7031	471.127	8.57543	3.57	3.55	3.48	5.79	5.79	5.81	<0.000001	3.38547	Flavonoid glycosides	0.99	Flavonoids	1	Phenylpropanoids and polyketides	0.99
7039	290.074	8.50722	4.45	4.43	4.46	5.08	5.05	5.12	1.1e-05	1.3018	Unknown	0	Unknown	0	Unknown	0
7054	264.563	8.57741	3.93	3.93	4.02	6.04	6.09	6.08	<0.000001	4.61493	Unknown	0	Unknown	0	Unknown	0
7065	256.574	8.57665	3.41	3.36	3.36	5.49	5.55	5.53	<0.000001	2.46654	Unknown	0	Unknown	0	Unknown	0
7080	244.049	8.57646	3.33	3.27	3.37	5.18	5.23	5.21	<0.000001	1.7052	Carbohydrates and carbohydrate conjugates	0.76	Organooxygen compounds	1	Organic oxygen compounds	1
7281	447.129	8.68669	0	2.43	0	5.18	5.19	5.22	0.005623	1.70459	Isoflavonoid O-glycosides	0.93	Isoflavonoids	0.97	Phenylpropanoids and polyketides	0.99
7283	263.555	8.68864	0	0	0	4.81	4.84	4.89	<0.000001	1.14276	Unknown	0	Unknown	0	Unknown	0
7550	290.074	8.87127	4.32	4.37	4.37	4.99	4.98	4.99	4e-06	1.16446	Organic nitro compounds	0.91	Allyl-type 1,3-dipolar organic compounds	0.93	Organic 1,3-dipolar compounds	0.95
7567	285.076	8.82777	0	0	2.06	4.84	4.86	4.87	0.003688	1.15065	Unknown	0	Pyrimidine nucleosides	0.65	Nucleosides, nucleotides, and analogues	0.61
8395	121.065	9.25595	4.5	4.45	4.5	5.2	5.21	5.24	3e-06	1.57479	1-hydroxy-2-unsubstituted benzenoids	0.68	Phenols	0.68	Benzenoids	1
8396	547.179	9.29084	4.72	4.69	4.68	5.37	5.35	5.4	2e-06	1.85571	Terpene glycosides	0.98	Prenol lipids	0.99	Lipids and lipid-like molecules	0.97
8403	282.076	9.29451	5.17	5.11	5.19	5.81	5.78	5.83	2.3e-05	3.03314	1-hydroxy-2-unsubstituted benzenoids	0.9	Phenols	0.89	Benzenoids	1
8405	274.087	9.29976	4.24	4.18	4.23	4.9	4.87	4.92	7e-06	1.07114	Halobenzenes	0.93	Benzene and substituted derivatives	0.97	Benzenoids	1
8454	589.098	9.32165	5.65	5.78	5.8	5.23	5.3	5.36	0.001726	2.50232	Flavonoid glycosides	0.34	Flavonoids	1	Phenylpropanoids and polyketides	1
8457	375.566	9.32019	4.96	5.05	5.09	4.52	4.62	4.69	0.002515	1.08748	Unknown	0	Unknown	0	Unknown	0
8481	244.096	9.33082	5.5	5.45	5.48	5.38	5.31	5.38	0.012821	1.08974	Unknown	0	Unknown	0	Benzenoids	1
8492	262.594	9.359	5.26	5.27	5.23	5.08	5.02	5.09	0.00202	1.05911	Unknown	0	Unknown	0	Unknown	0
8576	345.133	9.32303	5.16	5.13	5.14	5.8	5.78	5.83	2e-06	3.02081	Unknown	0	Unknown	0	Unknown	0
9261	300.278	9.84691	3.77	4.04	4.05	6.23	6.18	6.22	1.8e-05	5.44923	Unknown	0	Unknown	0	Unknown	0
9331	447.129	9.89241	0	0	0	5.15	5.14	5.18	<0.000001	1.62585	Isoflavonoid O-glycosides	0.95	Isoflavonoids	0.98	Phenylpropanoids and polyketides	0.99
9336	263.555	9.89502	0	0	0	4.93	4.92	4.96	<0.000001	1.26152	Unknown	0	Unknown	0	Unknown	0
9356	243.042	9.8977	0	0	0	5.01	4.97	5.04	<0.000001	1.36824	Unknown	0	Unknown	0	Unknown	0
9609	237.076	10.1614	4.75	4.72	4.81	5.49	5.49	5.55	1.9e-05	2.20425	Unknown	0	Coumarins and derivatives	1	Phenylpropanoids and polyketides	1
10309	163.112	10.7216	5.27	5.2	5.38	6.17	6.13	6.25	0.000154	4.93246	Unknown	0	Unknown	0	Unknown	0
10786	251.733	11.1837	3.98	3.98	3.77	5.79	5.79	5.85	1.2e-05	3.42526	Unknown	0	Unknown	0	Unknown	0
11001	235.132	11.5705	4.57	4.36	4.29	5.23	5.27	5.28	0.000511	1.68893	Carbonyl compounds	0.67	Organooxygen compounds	1	Organic oxygen compounds	1
11997	201.127	11.8694	3.49	3.5	3.56	5.63	5.63	5.71	<0.000001	2.88302	1-hydroxy-2-unsubstituted benzenoids	0.65	Phenols	0.67	Benzenoids	0.98
12169	185.023	11.9262	4.09	4.27	4.32	5	5	5.08	0.0004	1.27957	Aryl chlorides	0.98	Aryl halides	0.95	Organohalogen compounds	1
12172	646.439	11.9321	3.39	3.39	3.36	4.96	4.98	4.98	<0.000001	1.29669	Unknown	0	Unknown	0	Alkaloids and derivatives	0.62
12195	376.259	11.9361	5.07	5.09	5.09	7.16	7.18	7.2	<0.000001	16.6693	Unknown	0	Unknown	0	Benzenoids	0.97
12217	475.364	11.9357	4.65	4.69	4.65	6.03	6.04	6.05	<0.000001	4.40578	Diphenylmethanes	0.9	Benzene and substituted derivatives	0.95	Benzenoids	1
12221	460.211	11.9354	0	2.65	2.64	5.12	5.13	5.14	0.018767	1.57075	Amino acids, peptides, and analogues	0.53	Carboxylic acids and derivatives	0.99	Organic acids and derivatives	1
12226	220.131	11.9427	3.79	3.78	3.78	5.73	5.78	5.91	3e-06	3.41	Amino acids, peptides, and analogues	0.75	Carboxylic acids and derivatives	0.98	Organic acids and derivatives	0.95
12239	207.606	11.9423	3.69	3.66	3.59	5.57	5.63	5.77	7e-06	2.87472	Unknown	0	Unknown	0	Unknown	0
12244	228.12	11.9369	4.31	4.3	4.26	6.27	6.32	6.47	4e-06	6.41618	Amino acids, peptides, and analogues	0.99	Carboxylic acids and derivatives	1	Organic acids and derivatives	1
12248	221.129	11.9361	2.52	2.22	2.33	4.81	4.81	5.03	2.5e-05	1.17978	Unknown	0	Unknown	0	Unknown	0
12260	376.234	11.9323	0	0	0	4.99	5.01	5.03	<0.000001	1.37034	Unknown	0	Unknown	0	Unknown	0
12295	199.617	11.9357	2.54	2.45	2.38	4.75	4.75	4.97	1.1e-05	1.09937	Unknown	0	Unknown	0	Unknown	0
12339	245.633	11.9385	0	0	0	4.7	4.76	4.93	<0.000001	1.06858	Unknown	0	Unknown	0	Unknown	0
12616	191.143	12.1843	4.17	4.08	4.16	4.88	4.93	4.94	2.3e-05	1.12403	Cresols	0.74	Phenols	0.96	Benzenoids	0.98
12623	217.122	12.1866	3.77	3.55	3.9	5.45	5.28	5.52	0.000171	2.15047	1-hydroxy-2-unsubstituted benzenoids	0.91	Phenols	0.92	Benzenoids	0.99
12814	191.143	12.3057	4.11	4.12	4.23	4.86	4.84	4.91	8.7e-05	1.04639	Cresols	0.81	Phenols	0.92	Benzenoids	0.92
12943	234.588	12.3553	4.06	3.94	4	4.94	4.85	4.85	5.1e-05	1.09072	Unknown	0	Unknown	0	Unknown	0
12945	158.054	12.3566	4.92	4.83	4.91	5.39	5.33	5.32	0.000201	1.61591	Unknown	0	Unknown	0	Unknown	0
12950	187.573	12.3599	4.25	4.43	4.28	4.96	5.04	4.98	0.000356	1.18428	Unknown	0	Unknown	0	Unknown	0
12953	178.567	12.3579	5.73	5.7	5.72	6.24	6.17	6.15	8.1e-05	4.24387	Unknown	0	Unknown	0	Unknown	0
12961	255.101	12.36	4.69	4.73	4.7	5.65	5.61	5.64	<0.000001	2.62764	Chalcones and dihydrochalcones	0.8	Linear 1,3-diarylpropanoids	0.84	Phenylpropanoids and polyketides	0.92
12968	170.579	12.3565	4.95	4.9	4.95	5.46	5.41	5.4	4.7e-05	1.80379	Unknown	0	Unknown	0	Unknown	0
12973	195.101	12.3595	6.32	6.29	6.42	6.87	6.88	6.95	0.000319	10.2966	Unknown	0	Pyrans	0.71	Organoheterocyclic compounds	0.95
12974	149.06	12.3565	5	4.84	5.17	5.53	5.49	5.68	0.007402	2.17859	Unknown	0	Unknown	0	Benzenoids	0.97
12991	167.07	12.3609	5.39	5.29	5.53	6	5.99	6.11	0.001401	3.86906	1-hydroxy-2-unsubstituted benzenoids	0.76	Phenols	0.86	Benzenoids	1
13032	193.122	12.3683	4.71	4.69	4.76	5.37	5.36	5.44	3.7e-05	1.87913	Unknown	0	Unknown	0	Unknown	0
14562	221.154	13.6604	4.15	4.37	4.54	5.24	5.28	5.42	0.001496	1.82562	Unknown	0	Unknown	0	Unknown	0
15112	412.378	14.1502	0	0	0	5.18	5.14	5.18	<0.000001	1.64748	Fatty amides	0.98	Fatty Acyls	0.93	Lipids and lipid-like molecules	0.95
15212	242.284	14.248	4.59	4.34	4.59	5.29	5.28	5.36	0.000848	1.76963	Amines	1	Organonitrogen compounds	1	Organic nitrogen compounds	1
15379	256.3	14.4282	5.26	5.14	5.11	5.8	5.83	5.88	0.0002	3.14382	Amines	1	Organonitrogen compounds	1	Organic nitrogen compounds	1
15578	270.315	14.5983	4.7	4.65	4.72	5.69	5.68	5.74	3e-06	2.90465	Amines	1	Organonitrogen compounds	1	Organic nitrogen compounds	1
16207	440.409	15.0826	3.79	3.81	3.78	4.93	4.91	4.96	<0.000001	1.21389	Fatty amides	0.74	Fatty Acyls	0.58	Lipids and lipid-like molecules	0.7
16382	282.635	15.2042	2.78	2.86	2.79	4.91	4.89	4.83	<0.000001	1.16201	Unknown	0	Unknown	0	Unknown	0
16471	606.364	15.2076	2.89	2.71	2.81	4.7	4.76	4.84	7e-06	1.03379	Carbohydrates and carbohydrate conjugates	0.71	Organooxygen compounds	1	Organic oxygen compounds	1
16483	584.394	15.212	4.32	4.28	4.31	5.76	5.83	5.9	3e-06	3.4602	Unknown	0	Unknown	0	Unknown	0
16484	485.29	15.2095	4.36	4.31	4.36	6.05	6.1	6.17	2e-06	4.81893	Triterpenoids	0.73	Prenol lipids	0.27	Lipids and lipid-like molecules	0.98
16488	337.2	15.2188	2.87	3.15	3.16	4.8	4.85	4.92	6.1e-05	1.13884	Amino acids, peptides, and analogues	0.93	Carboxylic acids and derivatives	0.98	Organic acids and derivatives	0.99
16520	133.101	15.2093	3.22	3.31	3.04	4.92	4.97	5.03	2.9e-05	1.30177	Unknown	0	Unknown	0	Benzenoids	0.63
16541	270.315	15.2203	4.37	4.41	4.37	6.09	6.09	6.16	<0.000001	4.84396	Amines	1	Organonitrogen compounds	1	Organic nitrogen compounds	1
16892	284.331	15.3731	5.37	5.37	5.35	6.63	6.63	6.68	<0.000001	8.78238	Amines	1	Organonitrogen compounds	1	Organic nitrogen compounds	1
17028	298.347	15.5387	5.24	5.26	5.24	6.51	6.5	6.56	<0.000001	7.63541	Amines	1	Organonitrogen compounds	1	Organic nitrogen compounds	1
17855	298.346	16.1197	3.04	2.69	3.14	5.09	5.08	5.11	0.000101	1.50749	Unknown	0	Unknown	0	Lipids and lipid-like molecules	0.67
18015	312.362	16.275	3.78	3.77	3.79	5.59	5.59	5.63	<0.000001	2.69258	Amines	1	Organonitrogen compounds	1	Organic nitrogen compounds	1
18104	326.378	16.4098	3.48	4.02	4	5.54	5.57	5.58	0.000601	2.57106	Unknown	0	Unknown	0	Unknown	0
18235	256.263	16.631	3.15	3.53	3.58	4.86	4.79	4.92	0.000516	1.12307	Unknown	0	Unknown	0	Unknown	0

## Sheet: Supplementary Table 9d
Supplementary Table 8d. Discriminant features selected from the OPLS-DA model comparing protocols 14 and 18 in the oak dataset. For statistical analysis, the peak intensities of each feature were Log10 transformed.
Feature ID	Feature m/z	Feature Ret time (min)	Log10 Relative abundance (peak area)						p-value	OPLS-DA model	Classyfire ontology (CANOPUS:SIRIUS)
			14			18				VIP Score	Subclass	Probability	Class	Probability	Superclass	Probability
41	265.016	0.895382	4.564	4.309	4.319	5.169	5.156	5.198	0.000771	1.454	Halobenzenes	0.87	Benzene and substituted derivatives	0.93	Benzenoids	0.96
59	280.993	0.896983	4.823	4.699	4.678	5.11	5.127	5.07	0.001568	1.116	Trifluoromethylbenzenes	0.76	Benzene and substituted derivatives	0.72	Benzenoids	0.99
65	164.067	0.897125	4.713	4.564	4.571	5.146	5.109	5.1	0.000588	1.243	Amines	0.99	Organonitrogen compounds	0.3	Organic nitrogen compounds	1
78	129.02	0.897648	4.595	4.503	4.461	5.014	5.015	5.019	0.000236	1.101	Unknown	0	Organic sulfuric acids and derivatives	0.8	Organic acids and derivatives	0.83
80	124.041	0.897665	4.643	4.598	4.584	5.139	5.111	5.125	1.2e-05	1.264	Amino acids, peptides, and analogues	0.64	Carboxylic acids and derivatives	0.96	Organic acids and derivatives	0.99
87	152.036	0.897322	5.136	4.986	4.964	5.519	5.525	5.538	0.000793	1.98	Amino acids, peptides, and analogues	0.98	Carboxylic acids and derivatives	1	Organic acids and derivatives	1
88	153.033	0.897966	5.234	5.074	5.044	5.646	5.636	5.629	0.000937	2.276	Amines	0.99	Organonitrogen compounds	1	Organic nitrogen compounds	1
89	128.019	0.89797	5.508	5.339	5.413	5.926	5.916	5.914	0.000529	3.114	Amino acids, peptides, and analogues	0.98	Carboxylic acids and derivatives	0.99	Organic acids and derivatives	0.98
96	110.009	0.897997	5.379	5.184	5.186	5.764	5.769	5.768	0.001323	2.634	Amino acids, peptides, and analogues	1	Carboxylic acids and derivatives	1	Organic acids and derivatives	1
97	151.035	0.898293	6.113	5.951	5.928	6.515	6.51	6.497	0.000963	6.173	Amino acids, peptides, and analogues	1	Carboxylic acids and derivatives	1	Organic acids and derivatives	1
103	130.017	0.897941	4.699	4.529	4.578	5.086	5.092	5.08	0.000678	1.184	Unknown	0	Azacyclic compounds	0.83	Organoheterocyclic compounds	0.85
104	125.038	0.898277	4.794	4.656	4.644	5.22	5.138	5.199	0.000835	1.323	Amino acids, peptides, and analogues	0.62	Carboxylic acids and derivatives	0.88	Organic acids and derivatives	0.94
108	123.04	0.898954	5.628	5.513	5.488	6.044	6.026	6.027	0.000355	3.536	Carbohydrates and carbohydrate conjugates	0.84	Organooxygen compounds	1	Organic oxygen compounds	1
120	156.014	0.899224	4.58	4.372	4.394	4.969	4.984	4.978	0.001334	1.067	Amino acids, peptides, and analogues	1	Carboxylic acids and derivatives	1	Organic acids and derivatives	1
140	143.997	0.901405	5.472	5.437	5.406	5.618	5.682	5.583	0.005487	1.584	Fatty acyl glycosides	0.57	Fatty Acyls	0.69	Lipids and lipid-like molecules	0.52
162	125.986	0.902455	5.837	6.354	5.788	6.381	6.413	6.38	0.093266	4.114	Carbohydrates and carbohydrate conjugates	0.99	Organooxygen compounds	1	Organic oxygen compounds	1
225	147.113	0.929949	5.023	4.923	4.86	5.391	5.363	5.368	0.000812	1.604	Amino acids, peptides, and analogues	1	Carboxylic acids and derivatives	1	Organic acids and derivatives	1
233	157.17	0.934409	3.672	3.226	3.154	5.1	5.152	5.152	0.000396	1.517	Carbohydrates and carbohydrate conjugates	0.98	Organooxygen compounds	1	Organic oxygen compounds	1
273	213.075	0.948631	4.721	4.441	4.459	5.075	5.057	5.088	0.004227	1.184	Carbohydrates and carbohydrate conjugates	1	Organooxygen compounds	1	Organic oxygen compounds	1
305	156.077	0.957836	5.317	5.239	5.175	5.675	5.667	5.669	0.000492	2.242	Amino acids, peptides, and analogues	0.74	Carboxylic acids and derivatives	1	Organic acids and derivatives	1
333	175.119	0.963776	6.888	6.744	6.748	7.177	7.169	7.173	0.001329	12.16	Alcohols and polyols	0.98	Organooxygen compounds	1	Organic oxygen compounds	1
349	176.116	0.965165	5	4.854	4.82	5.269	5.249	5.254	0.002762	1.322	Amino acids, peptides, and analogues	0.99	Carboxylic acids and derivatives	0.99	Organic acids and derivatives	1
362	171.017	0.966322	4.562	4.26	4.296	4.982	4.99	4.989	0.002965	1.115	Quaternary ammonium salts	0.98	Organonitrogen compounds	1	Organic nitrogen compounds	1
368	203.032	0.967995	4.772	4.594	4.587	5.107	5.105	5.126	0.001617	1.199	Quaternary ammonium salts	1	Organonitrogen compounds	1	Organic nitrogen compounds	1
392	365.085	0.976612	4.707	4.453	4.469	5.189	5.179	5.181	0.001461	1.415	Amino acids, peptides, and analogues	1	Carboxylic acids and derivatives	1	Organic acids and derivatives	1
434	189.134	0.976454	5.132	4.965	4.999	5.453	5.459	5.463	0.001119	1.749	Beta hydroxy acids and derivatives	0.66	Hydroxy acids and derivatives	0.73	Organic acids and derivatives	1
448	349.11	0.978526	5.181	5.154	5.113	5.359	5.355	5.332	0.000762	1.19	Sulfuric acid esters	0.74	Organic sulfuric acids and derivatives	1	Organic acids and derivatives	1
465	219.026	0.979411	5.7	5.488	5.498	5.976	5.994	5.976	0.003725	3.173	Amino acids, peptides, and analogues	0.89	Carboxylic acids and derivatives	0.91	Organic acids and derivatives	0.77
468	133.061	0.979747	6.172	6.043	6.055	6.563	6.561	6.566	0.000322	6.452	Halobenzenes	0.97	Benzene and substituted derivatives	0.97	Benzenoids	1
500	205.068	0.983465	5.649	5.624	5.612	5.534	5.532	5.517	0.001089	1.234	Carbohydrates and carbohydrate conjugates	1	Organooxygen compounds	1	Organic oxygen compounds	1
509	381.079	0.984447	5.73	5.496	5.515	6.146	6.15	6.125	0.001757	4.132	Pyridinecarboxylic acids and derivatives	0.77	Pyridines and derivatives	0.91	Organoheterocyclic compounds	0.99
558	147.076	0.988509	5.962	5.814	5.8	6.287	6.294	6.296	0.00113	4.595	Fatty acids and conjugates	0.86	Fatty Acyls	0.9	Lipids and lipid-like molecules	0.88
573	104.071	0.989594	5.183	5.062	5.054	5.642	5.644	5.648	0.0002	2.326	Beta hydroxy acids and derivatives	0.73	Hydroxy acids and derivatives	0.79	Organic acids and derivatives	1
575	120.065	0.989739	5.052	4.93	4.9	5.399	5.415	5.43	0.000655	1.694	Carbohydrates and carbohydrate conjugates	0.99	Organooxygen compounds	1	Organic oxygen compounds	1
577	148.06	0.991362	5.96	5.85	5.842	6.314	6.324	6.326	0.000332	4.774	Amino acids, peptides, and analogues	1	Carboxylic acids and derivatives	1	Organic acids and derivatives	1
597	104.107	0.991314	6.176	6.087	6.076	6.393	6.394	6.395	0.000879	4.493	Purines and purine derivatives	0.76	Imidazopyrimidines	0.94	Organoheterocyclic compounds	1
599	475.176	0.992456	5.342	5.126	5.158	5.809	5.809	5.795	0.000913	2.854	Amines	1	Organonitrogen compounds	1	Organic nitrogen compounds	1
643	184.073	0.996776	4.321	4.106	4.16	5.13	5.159	5.133	0.000133	1.453	Amines	0.93	Organonitrogen compounds	1	Organic nitrogen compounds	1
655	258.11	0.996658	4.875	4.7	4.688	5.396	5.404	5.417	0.000433	1.838	Styrenes	0.76	Benzene and substituted derivatives	0.94	Benzenoids	0.99
661	327.128	0.997547	4.82	4.659	4.706	5.192	5.093	5.172	0.001721	1.217	Amino acids, peptides, and analogues	0.99	Carboxylic acids and derivatives	1	Organic acids and derivatives	1
671	490.176	0.998297	4.943	4.754	4.743	5.349	5.307	5.345	0.00141	1.597	Medium-chain hydroxy acids and derivatives	0.74	Hydroxy acids and derivatives	0.78	Organic acids and derivatives	0.4
674	166.053	0.998431	4.777	4.64	4.635	5.181	5.182	5.189	0.000428	1.337	Carbohydrates and carbohydrate conjugates	0.99	Organooxygen compounds	1	Organic oxygen compounds	1
724	146.081	1.00353	5.706	5.572	5.556	6.043	6.045	6.055	0.000787	3.475	Carbohydrates and carbohydrate conjugates	1	Organooxygen compounds	1	Organic oxygen compounds	1
734	191.103	1.00517	4.8	4.655	4.645	5.188	5.207	5.202	0.000594	1.359	Carbohydrates and carbohydrate conjugates	0.99	Organooxygen compounds	1	Organic oxygen compounds	1
735	129.066	1.00521	4.521	4.409	4.408	5.083	5.089	5.025	0.00013	1.236	Carbohydrates and carbohydrate conjugates	0.94	Organooxygen compounds	1	Organic oxygen compounds	1
805	162.112	1.01215	4.892	4.78	4.772	5.205	5.198	5.198	0.000588	1.264	Tricarboxylic acids and derivatives	0.74	Carboxylic acids and derivatives	1	Organic acids and derivatives	1
808	184.064	1.01326	5.267	5.145	5.137	5.605	5.598	5.608	0.00057	2.063	Amino acids, peptides, and analogues	0.93	Carboxylic acids and derivatives	0.98	Organic acids and derivatives	0.91
828	344.155	1.01546	5.205	5.1	4.986	5.298	5.312	5.306	0.029921	1.126	Alcohols and polyols	1	Organooxygen compounds	1	Organic oxygen compounds	1
839	160.097	1.01734	4.658	4.542	4.517	5.063	5.052	5.075	0.000366	1.157	Hydroxycinnamic acids and derivatives	0.89	Cinnamic acids and derivatives	0.78	Phenylpropanoids and polyketides	0.94
844	198.097	1.01745	5.889	5.754	5.752	6.004	6.042	6.015	0.008905	2.654	Amino acids, peptides, and analogues	0.54	Carboxylic acids and derivatives	1	Organic acids and derivatives	1
858	286.113	1.01928	5.228	5.134	5.003	5.332	5.326	5.536	0.043983	1.261	Unknown	0	Purine nucleosides	1	Nucleosides, nucleotides, and analogues	0.98
880	138.055	1.02121	5.009	4.93	4.917	5.567	5.576	5.566	2.8e-05	2.204	Carboxylic acid derivatives	0.62	Carboxylic acids and derivatives	0.53	Organic acids and derivatives	0.77
883	182.102	1.02159	5.109	4.974	4.962	5.236	5.27	5.251	0.007885	1.124	Benzoic acids and derivatives	1	Benzene and substituted derivatives	1	Benzenoids	1
895	116.07	1.02244	5.98	5.856	5.849	6.341	6.356	6.359	0.000446	5.001	Unknown	0	Purine nucleosides	0.88	Nucleosides, nucleotides, and analogues	0.64
902	180.086	1.02438	5.543	5.404	5.417	5.665	5.721	5.677	0.00807	1.84	Carbohydrates and carbohydrate conjugates	0.98	Organooxygen compounds	1	Organic oxygen compounds	1
912	291.13	1.02699	4.696	4.511	4.532	5.151	5.149	5.159	0.000609	1.335	Terpene glycosides	0.87	Prenol lipids	0.76	Lipids and lipid-like molecules	0.68
919	330.093	1.02806	4.316	4.234	4.242	4.908	4.92	4.917	1.6e-05	1.049	Amino acids, peptides, and analogues	1	Carboxylic acids and derivatives	1	Organic acids and derivatives	1
922	236.149	1.02771	4.73	4.61	4.571	5.098	5.116	4.981	0.002602	1.115	Amino acids, peptides, and analogues	1	Carboxylic acids and derivatives	1	Organic acids and derivatives	1
933	129.054	1.02936	4.393	4.502	4.42	4.93	4.976	4.974	0.00013	1.044	Terpene glycosides	0.98	Prenol lipids	0.96	Lipids and lipid-like molecules	0.94
1014	144.102	1.04731	5.173	5.118	5.1	5.599	5.613	5.611	2.9e-05	2.157	Pyranones and derivatives	0.69	Pyrans	0.34	Organoheterocyclic compounds	0.94
1053	340.124	1.05257	5.726	5.59	5.586	6.149	6.152	6.153	0.00036	4.112	Carbohydrates and carbohydrate conjugates	0.81	Organooxygen compounds	1	Organic oxygen compounds	1
1076	162.076	1.06144	4.597	4.427	4.545	5.032	5.052	5.079	0.000522	1.166	Carbohydrates and carbohydrate conjugates	0.91	Organooxygen compounds	1	Organic oxygen compounds	1
1087	146.092	1.05922	5.115	4.905	4.972	5.547	5.551	5.565	0.000854	2.1	Alcohols and polyols	0.98	Organooxygen compounds	1	Organic oxygen compounds	1
1105	148.108	1.06029	4.482	4.654	4.621	5.056	4.999	5.067	0.001316	1.101	Methoxyphenols	0.82	Phenols	0.94	Benzenoids	1
1112	212.113	1.06168	5.013	4.812	4.823	5.104	5.233	5.201	0.017502	1.091	Terpene glycosides	0.9	Prenol lipids	0.74	Lipids and lipid-like molecules	0.68
1165	112.087	1.06939	4.5	4.518	4.366	5.016	5.042	5.02	0.000313	1.151	Carbonyl compounds	0.81	Organooxygen compounds	1	Organic oxygen compounds	1
1186	130.097	1.07156	6.204	6.108	6.125	6.532	6.557	6.558	0.000197	6.054	Carboxylic acid derivatives	0.99	Carboxylic acids and derivatives	0.97	Organic acids and derivatives	0.99
1191	130.087	1.07013	5.286	5.131	5.145	5.613	5.679	5.67	0.000975	2.242	Terpene glycosides	0.98	Prenol lipids	0.96	Lipids and lipid-like molecules	0.97
1192	136.062	1.07051	4.864	4.534	4.724	5.396	5.41	5.414	0.001876	1.861	Carbonyl compounds	0.66	Organooxygen compounds	1	Organic oxygen compounds	1
1217	204.123	1.07449	4.559	4.36	4.425	5.021	4.965	5.004	0.000831	1.1	Benzoic acids and derivatives	0.79	Benzene and substituted derivatives	0.99	Benzenoids	0.99
1252	182.081	1.07636	4.96	4.931	4.905	5.385	5.409	5.415	1.4e-05	1.696	Amino acids, peptides, and analogues	0.84	Carboxylic acids and derivatives	0.99	Organic acids and derivatives	0.99
1255	118.086	1.04244	6.001	5.908	5.904	6.347	6.361	6.359	0.0002	4.904	Carbohydrates and carbohydrate conjugates	1	Organooxygen compounds	1	Organic oxygen compounds	1
1327	217.068	1.08517	5.678	5.583	5.59	5.784	5.8	5.788	0.005095	1.856	Benzoic acids and derivatives	0.13	Benzene and substituted derivatives	0.78	Benzenoids	0.79
1363	247.042	1.09034	5.085	4.972	4.999	4.622	4.612	4.617	0.000291	1.045	Carbohydrates and carbohydrate conjugates	1	Organooxygen compounds	1	Organic oxygen compounds	1
1435	365.105	1.09741	5.721	5.716	5.749	6.116	6.125	6.082	2.2e-05	3.591	Amino acids, peptides, and analogues	0.66	Carboxylic acids and derivatives	0.41	Organic acids and derivatives	0.53
1449	203.053	1.0976	5.729	5.74	5.758	6.043	5.899	5.866	0.024256	2.165	Flavonoid glycosides	1	Flavonoids	1	Phenylpropanoids and polyketides	1
1483	187.058	1.10026	5.19	5.056	5.051	5.341	5.363	5.315	0.007133	1.257	Unknown	0	Fatty Acyls	0.66	Lipids and lipid-like molecules	0.46
1555	211.552	1.10802	4.995	4.945	4.906	5.49	5.29	5.221	0.010478	1.418	Carbohydrates and carbohydrate conjugates	0.52	Organooxygen compounds	1	Organic oxygen compounds	1
1801	210.061	1.34617	5.133	5.062	5.033	5.439	5.483	5.432	0.000373	1.676	Carbohydrates and carbohydrate conjugates	1	Organooxygen compounds	1	Organic oxygen compounds	1
1823	130.097	1.35111	5.658	5.578	5.515	6.017	5.929	5.921	0.001966	2.967	Cresols	0.69	Phenols	0.83	Benzenoids	1
1896	182.081	1.35761	5.195	5.122	5.06	5.537	5.551	5.528	0.00048	1.908	Hydrolyzable tannins	0.99	Tannins	0.99	Phenylpropanoids and polyketides	0.71
1912	130.05	1.35767	4.586	4.694	4.412	5.08	5.097	5.054	0.003472	1.18	Methoxyphenols	0.56	Phenols	0.79	Benzenoids	0.82
1930	229.155	1.36582	4.976	5.007	4.756	5.418	5.434	5.399	0.003193	1.741	Biflavonoids and polyflavonoids	0.88	Flavonoids	1	Phenylpropanoids and polyketides	1
1945	268.104	1.35917	4.829	4.713	4.642	5.188	5.207	5.19	0.001036	1.328	Amino acids, peptides, and analogues	0.99	Carboxylic acids and derivatives	0.99	Organic acids and derivatives	1
1954	171.149	1.37176	5.051	5.002	4.897	5.458	5.462	5.553	0.000771	1.885	Indolyl carboxylic acids and derivatives	0.78	Indoles and derivatives	0.99	Organoheterocyclic compounds	1
2035	345.082	1.42691	4.67	4.532	4.528	5.277	5.292	5.281	0.000112	1.63	Biflavonoids and polyflavonoids	0.87	Flavonoids	1	Phenylpropanoids and polyketides	1
2045	282.118	1.4391	4.391	4.113	4.156	5.05	5.057	5.019	0.000707	1.268	Fatty acid esters	1	Fatty Acyls	1	Lipids and lipid-like molecules	1
2048	259.042	1.43923	4.831	4.571	4.608	5.451	5.464	5.447	0.000645	2.018	Coumarin glycosides	1	Coumarins and derivatives	1	Phenylpropanoids and polyketides	1
2077	156.138	1.48402	4.978	4.837	4.857	5.817	5.817	5.807	3.1e-05	3.146	Carbohydrates and carbohydrate conjugates	1	Organooxygen compounds	1	Organic oxygen compounds	1
2085	179.07	1.48752	4.869	4.201	4.714	5.174	5.191	5.179	0.04401	1.322	Halobenzenes	0.55	Benzene and substituted derivatives	0.72	Benzenoids	0.99
2092	394.171	1.4927	5.119	4.671	5.041	5.648	5.661	5.639	0.006985	2.45	Carbohydrates and carbohydrate conjugates	1	Organooxygen compounds	1	Organic oxygen compounds	1
2097	132.102	1.49523	5.488	5.449	5.415	5.904	5.918	5.912	2.8e-05	3.029	Unknown	0	Organic phosphoric acids and derivatives	0.73	Organic acids and derivatives	0.98
2197	132.102	1.58401	5.523	5.393	5.424	5.723	5.742	5.722	0.002031	2.087	Ethers	0.89	Organooxygen compounds	1	Organic oxygen compounds	1
2217	424.181	1.6232	5.063	4.949	4.934	5.567	5.586	5.574	0.000135	2.196	N-organohydroxylamines	0.74	Organonitrogen compounds	1	Organic nitrogen compounds	1
2220	227.091	1.62586	4.928	4.811	4.792	5.371	5.385	5.366	0.000248	1.694	Benzoic acids and derivatives	1	Benzene and substituted derivatives	1	Benzenoids	1
2234	325.089	1.62943	5.156	5.009	4.995	5.474	5.483	5.468	0.001223	1.781	Amino acids, peptides, and analogues	0.73	Carboxylic acids and derivatives	0.96	Organic acids and derivatives	0.98
2254	196.154	1.64146	5.31	5.609	5.729	5.138	5.147	5.085	0.027762	2.063	Hydrolyzable tannins	0.9	Tannins	0.91	Phenylpropanoids and polyketides	0.36
2257	173.078	1.64216	5.34	5.714	5.897	5.319	5.316	5.273	0.102652	2.312	Amino acids, peptides, and analogues	0.49	Carboxylic acids and derivatives	0.92	Organic acids and derivatives	0.98
2268	167.07	1.65223	4.966	4.857	4.091	5.264	5.335	5.313	0.073296	1.548	Carbohydrates and carbohydrate conjugates	1	Organooxygen compounds	1	Organic oxygen compounds	1
2286	179.07	1.68989	4.834	4.683	4.717	5.261	5.26	5.244	0.000378	1.462	Flavans	1	Flavonoids	1	Phenylpropanoids and polyketides	0.99
2292	394.171	1.69089	5.239	5.095	5.094	5.813	5.81	5.809	0.000158	2.956	Unknown	0	Unknown	0	Benzenoids	0.69
2302	228.562	1.69386	4.525	4.368	4.385	4.991	4.975	4.989	0.000364	1.095	Quinoline carboxamides	0.72	Quinolines and derivatives	0.93	Organoheterocyclic compounds	0.98
2307	802.109	1.69382	3.86	3.442	0	4.932	4.975	4.939	0.108943	1.215	Unknown	0	Flavonoids	0.63	Phenylpropanoids and polyketides	0.81
2329	899.202	1.73971	3.413	3.597	3.514	4.897	4.89	4.879	1.4e-05	1.132	Fatty acyl glycosides	0.77	Fatty Acyls	0.45	Lipids and lipid-like molecules	0.69
2380	139.039	1.81516	4.894	4.686	4.713	5.276	5.263	5.263	0.001561	1.47	Carbohydrates and carbohydrate conjugates	1	Organooxygen compounds	1	Organic oxygen compounds	1
2381	227.091	1.81878	4.287	4.109	4.311	4.978	4.98	4.963	0.000322	1.15	Benzoic acids and derivatives	0.65	Benzene and substituted derivatives	0.48	Benzenoids	0.4
2383	424.181	1.82247	5.024	4.87	4.864	5.591	5.618	5.591	0.000214	2.329	Hydroxycoumarins	0.69	Coumarins and derivatives	0.35	Phenylpropanoids and polyketides	0.37
2385	197.081	1.82292	4.689	4.521	4.513	5.213	5.218	5.223	0.000365	1.479	Fatty acyl glycosides	0.97	Fatty Acyls	0.93	Lipids and lipid-like molecules	0.99
2388	209.081	1.8236	4.491	4.35	4.329	5.038	5.029	5.022	0.000238	1.191	Amines	0.83	Organonitrogen compounds	1	Organic nitrogen compounds	1
2404	355.1	1.83917	4.816	4.696	4.711	5.083	5.109	5.103	0.000745	1.095	Fatty acyl glycosides	0.95	Fatty Acyls	0.9	Lipids and lipid-like molecules	0.98
2406	171.065	1.83882	5.23	5.102	5.083	5.483	5.482	5.482	0.001713	1.682	Flavans	1	Flavonoids	1	Phenylpropanoids and polyketides	1
2458	358.076	1.93647	3.526	3.629	3.706	4.927	4.904	4.924	1.6e-05	1.165	Carbohydrates and carbohydrate conjugates	1	Organooxygen compounds	1	Organic oxygen compounds	1
2491	166.086	2.02178	5.234	5.135	5.088	5.738	5.734	5.582	0.001347	2.42	Carbohydrates and carbohydrate conjugates	1	Organooxygen compounds	1	Organic oxygen compounds	1
2510	348.129	2.11627	4.359	4.248	4.221	4.923	4.915	4.92	0.000109	1.051	Carbonyl compounds	0.44	Organooxygen compounds	1	Organic oxygen compounds	1
2511	216.196	2.11439	4.361	4.195	4.199	4.965	4.977	4.961	0.000199	1.135	Quinolones and derivatives	0.98	Quinolines and derivatives	0.99	Organoheterocyclic compounds	1
2526	171.065	2.13937	4.936	4.802	4.811	5.207	5.217	5.205	0.001161	1.249	Hydroxycoumarins	1	Coumarins and derivatives	1	Phenylpropanoids and polyketides	1
2527	355.1	2.13931	5.03	4.875	4.864	5.345	5.348	5.345	0.001384	1.534	Coumarin glycosides	0.95	Coumarins and derivatives	0.99	Phenylpropanoids and polyketides	1
2549	291.086	2.19051	4.626	4.496	4.502	5.249	5.247	5.254	7.5e-05	1.568	Fatty acyl glycosides	0.54	Fatty Acyls	0.89	Lipids and lipid-like molecules	0.94
2550	453.139	2.19055	4.679	4.536	4.548	5.314	5.31	5.322	9.2e-05	1.699	Halobenzenes	0.36	Benzene and substituted derivatives	0.68	Benzenoids	0.79
2553	266.56	2.1929	4.446	4.323	4.329	5.055	5.061	5.078	6.8e-05	1.263	Amino acids, peptides, and analogues	0.84	Carboxylic acids and derivatives	0.72	Organic acids and derivatives	1
2636	254.087	2.54057	4.032	3.187	3.374	5.1	5.119	5.1	0.003557	1.457	Benzoic acids and derivatives	0.97	Benzene and substituted derivatives	0.99	Benzenoids	0.99
2660	364.16	2.65317	4.732	4.561	4.544	5.054	5.053	5.056	0.001818	1.11	Pyrazines	0.73	Diazines	0.88	Organoheterocyclic compounds	0.97
2661	167.07	2.6552	4.984	4.908	4.874	5.255	5.264	5.237	0.000585	1.28	Coumarin glycosides	0.99	Coumarins and derivatives	1	Phenylpropanoids and polyketides	1
2667	466.155	2.66001	4.541	4.386	4.361	5.082	5.09	5.084	0.000311	1.276	Fatty acyl glycosides	0.84	Fatty Acyls	0.49	Lipids and lipid-like molecules	0.68
2701	378.139	2.90336	4.585	4.433	4.417	5.072	5.059	5.059	0.000404	1.212	Carbohydrates and carbohydrate conjugates	1	Organooxygen compounds	1	Organic oxygen compounds	1
2709	171.065	2.92274	4.693	4.558	4.556	5.157	5.154	5.151	0.000264	1.327	Anisoles	0.97	Phenol ethers	1	Benzenoids	1
2758	595.144	2.99756	4.228	4.076	4.075	4.927	4.917	4.913	0.000101	1.095	Amino acids, peptides, and analogues	0.6	Carboxylic acids and derivatives	0.99	Organic acids and derivatives	1
2766	227.079	3.03853	4.709	4.569	4.534	5.038	5.056	5.033	0.00124	1.095	Cinnamic acid esters	0.89	Cinnamic acids and derivatives	0.83	Phenylpropanoids and polyketides	0.98
2771	205.097	3.04122	5.777	5.637	5.625	6.178	6.179	6.182	0.000505	4.21	Flavans	0.99	Flavonoids	1	Phenylpropanoids and polyketides	1
2799	579.149	3.12509	5.206	5.063	5.06	5.961	5.952	5.959	6.2e-05	3.66	Flavonoid glycosides	1	Flavonoids	1	Phenylpropanoids and polyketides	1
2804	232.154	3.14328	3.984	3.782	3.94	4.966	4.965	4.954	6.7e-05	1.201	Fatty acyl glycosides	0.71	Fatty Acyls	0.95	Lipids and lipid-like molecules	0.98
2881	348.165	3.49054	5.814	5.64	5.637	5.028	5.048	5.022	0.000356	2.621	Carbohydrates and carbohydrate conjugates	1	Organooxygen compounds	1	Organic oxygen compounds	1
2886	431.049	3.49058	5.358	5.228	5.24	5.68	5.684	5.689	0.000603	2.245	Organic phosphonic acids	0.97	Organic phosphonic acids and derivatives	0.99	Organic acids and derivatives	0.98
2895	366.07	3.49343	4.553	4.256	4.267	5.351	5.346	5.365	0.000513	1.864	Hydroxycoumarins	1	Coumarins and derivatives	1	Phenylpropanoids and polyketides	1
2898	234.052	3.49376	5.428	5.293	5.286	5.807	5.807	5.82	0.000518	2.715	Carbohydrates and carbohydrate conjugates	1	Organooxygen compounds	1	Organic oxygen compounds	1
2899	213.539	3.4938	5.549	5.434	5.441	5.934	5.927	5.934	0.000252	3.091	Carbohydrates and carbohydrate conjugates	1	Organooxygen compounds	1	Organic oxygen compounds	1
2901	205.55	3.49463	5.064	4.96	4.962	5.45	5.43	5.432	0.000224	1.734	Unknown	0	Thiophenes	0.76	Organoheterocyclic compounds	1
2902	153.018	3.49496	5.039	4.884	4.896	5.518	5.518	5.514	0.000312	2.037	Pyrazines	0.99	Diazines	1	Organoheterocyclic compounds	1
2906	171.029	3.49504	4.416	4.2	4.253	4.943	4.929	4.945	0.000576	1.074	Coumarin glycosides	0.99	Coumarins and derivatives	1	Phenylpropanoids and polyketides	1
2915	126.031	3.49612	4.86	4.694	4.692	5.385	5.388	5.39	0.000329	1.796	Carbonyl compounds	1	Organooxygen compounds	1	Organic oxygen compounds	1
2917	185.044	3.49651	6.315	6.183	6.184	6.792	6.788	6.781	0.00022	8.733	Amino acids, peptides, and analogues	0.85	Carboxylic acids and derivatives	0.87	Organic acids and derivatives	0.66
2921	392.155	3.4977	4.352	4.192	4.174	4.95	4.958	4.954	0.000225	1.117	Coumarin glycosides	0.99	Coumarins and derivatives	1	Phenylpropanoids and polyketides	1
2924	364.124	3.4988	6.352	6.202	6.198	6.826	6.83	6.829	0.000342	9.218	Methoxybenzenes	0.99	Benzene and substituted derivatives	1	Benzenoids	1
2972	415.072	3.49681	4.639	4.508	4.491	4.997	5.016	5.003	0.000621	1.064	Carbohydrates and carbohydrate conjugates	1	Organooxygen compounds	1	Organic oxygen compounds	1
2995	338.065	3.58401	4.224	3.777	3.762	5.19	5.171	5.187	0.001137	1.57	Flavonoid glycosides	1	Flavonoids	1	Phenylpropanoids and polyketides	1
3015	318.155	3.62883	5.662	5.508	5.508	4.948	4.978	4.946	0.000328	2.184	Unknown	0	Prenol lipids	0.79	Lipids and lipid-like molecules	0.65
3023	194.539	3.63357	4.133	3.768	3.826	5.012	5.015	5.011	0.000619	1.276	Fatty acyl glycosides	0.96	Fatty Acyls	0.89	Lipids and lipid-like molecules	0.99
3036	291.086	3.6427	6.095	5.954	5.957	6.74	6.742	6.733	9.4e-05	8.777	Unknown	0	Prenol lipids	0.79	Lipids and lipid-like molecules	0.65
3038	139.039	3.64262	5.265	5.153	5.137	5.787	5.795	5.783	0.000119	2.819	Fatty acyl glycosides	0.95	Fatty Acyls	0.88	Lipids and lipid-like molecules	0.99
3049	198.058	3.65095	3.86	0	0	4.853	4.846	4.834	0.050603	1.079	Benzenediols	0.79	Phenols	0.97	Benzenoids	1
3052	330.573	3.65135	3.82	3.617	3.507	5.132	5.127	5.142	8.5e-05	1.505	Unknown	0	Lignan glycosides	0.87	Lignans, neolignans and related compounds	0.92
3056	226.56	3.6567	5.078	4.848	4.865	5.566	5.567	5.572	0.000996	2.204	Fatty acids and conjugates	0.62	Fatty Acyls	0.9	Lipids and lipid-like molecules	0.94
3057	416.065	3.65741	4.563	4.425	4.439	5.005	5.001	5.015	0.000271	1.108	Carbohydrates and carbohydrate conjugates	1	Organooxygen compounds	1	Organic oxygen compounds	1
3059	206.047	3.65846	5.218	5.1	5.113	5.684	5.675	5.678	0.000137	2.411	Flavonoid glycosides	1	Flavonoids	1	Phenylpropanoids and polyketides	1
3065	185.533	3.6682	4.789	4.715	4.724	5.241	5.224	5.225	3.3e-05	1.405	Hydroxycoumarins	0.97	Coumarins and derivatives	1	Phenylpropanoids and polyketides	1
3074	289.071	3.68239	5.246	5.134	5.138	5.761	5.751	5.748	9.5e-05	2.684	Flavonoid glycosides	0.99	Flavonoids	0.99	Phenylpropanoids and polyketides	0.99
3078	386.202	3.69544	4.871	4.728	4.724	5.403	5.4	5.409	0.000199	1.826	Flavonoid glycosides	0.98	Flavonoids	0.96	Phenylpropanoids and polyketides	1
3144	318.118	4.29764	4.886	4.351	4.73	5.324	5.333	5.333	0.013241	1.666	Sesquiterpenoids	0.67	Prenol lipids	0.76	Lipids and lipid-like molecules	0.78
3147	139.039	4.29922	5.04	4.938	4.908	5.4	5.412	5.399	0.000394	1.667	Carbohydrates and carbohydrate conjugates	0.95	Organooxygen compounds	1	Organic oxygen compounds	1
3184	179.034	4.86898	4.955	4.725	4.823	5.128	5.163	5.135	0.010475	1.079	Unknown	0	Prenol lipids	0.86	Lipids and lipid-like molecules	0.85
3240	403.196	5.59669	4.744	4.602	4.615	5.249	5.255	5.259	0.000189	1.52	Unknown	0	Lignan glycosides	1	Lignans, neolignans and related compounds	1
3241	425.178	5.60149	4.513	4.37	4.369	4.978	5.002	4.988	0.000295	1.108	Unknown	0	Unknown	0	Benzenoids	0.95
3262	155.154	5.7957	4.799	4.738	4.766	5.2	5.097	5.152	0.000388	1.183	Carbonyl compounds	0.97	Organooxygen compounds	1	Organic oxygen compounds	1
3288	180.102	6.15143	4.588	4.459	4.433	5.091	5.11	5.101	0.000227	1.278	Sesquiterpenoids	0.98	Prenol lipids	0.99	Lipids and lipid-like molecules	1
3380	422.238	6.50225	4.802	4.661	4.674	5.3	5.305	5.294	0.000201	1.594	Terpene glycosides	0.68	Prenol lipids	0.86	Lipids and lipid-like molecules	0.96
3418	291.086	6.61137	3.856	3.771	3.703	5.679	5.682	5.675	2e-06	2.853	Amino acids, peptides, and analogues	0.6	Carboxylic acids and derivatives	0.79	Organic acids and derivatives	0.63
3470	496.202	6.68908	4.872	4.711	4.695	5.236	5.216	5.237	0.001158	1.382	Terpene glycosides	0.79	Prenol lipids	0.96	Lipids and lipid-like molecules	0.98
3489	347.134	6.69496	5.549	5.402	5.385	5.88	5.871	5.885	0.001139	2.851	Unknown	0	Lignan glycosides	0.99	Lignans, neolignans and related compounds	1
3493	185.081	6.69665	5.746	5.625	5.632	6.026	6.041	6.031	0.000758	3.239	Unknown	0	Lignan glycosides	0.94	Lignans, neolignans and related compounds	0.9
3503	234.07	6.69895	4.879	4.721	4.73	5.171	5.18	5.171	0.001495	1.235	Terpene glycosides	0.85	Prenol lipids	0.92	Lipids and lipid-like molecules	0.95
3561	209.044	6.77429	6.724	6.587	6.597	6.481	6.493	6.5	0.031381	4.646	Anisoles	0.75	Phenol ethers	0.84	Benzenoids	1
3568	388.124	6.77557	6.33	6.162	6.18	6.034	6.053	6.034	0.026694	3.206	Unknown	0	Unknown	0	Lignans, neolignans and related compounds	0.75
3569	420.186	6.77525	4.594	4.466	4.457	5.056	5.057	5.041	0.000252	1.177	Anisoles	0.92	Phenol ethers	0.94	Benzenoids	0.98
3574	455.049	6.7756	5.306	5.171	5.196	4.974	5.002	4.974	0.004861	1.114	Flavonoid glycosides	1	Flavonoids	1	Phenylpropanoids and polyketides	1
3575	416.155	6.77579	5.449	5.326	5.35	4.975	5.006	4.978	0.000552	1.56	Unknown	0	Phenol ethers	0.61	Benzenoids	0.93
3578	225.539	6.77641	5.732	5.635	5.634	5.499	5.507	5.529	0.010091	1.556	Carbohydrates and carbohydrate conjugates	1	Organooxygen compounds	1	Organic oxygen compounds	1
3606	389.144	6.81828	4.597	4.37	4.405	5.043	5.028	5.025	0.001252	1.162	Flavonoid glycosides	1	Flavonoids	1	Phenylpropanoids and polyketides	1
3612	227.091	6.82142	4.764	4.622	4.602	5.185	5.175	5.205	0.000525	1.358	Flavonoid glycosides	1	Flavonoids	1	Phenylpropanoids and polyketides	1
3685	253.06	6.9135	5.186	5.045	5.034	4.575	4.596	4.574	0.000522	1.217	Flavonoid glycosides	1	Flavonoids	1	Phenylpropanoids and polyketides	1
3686	402.139	6.91334	5.83	5.653	5.663	5.188	5.22	5.179	0.000901	2.524	Unknown	0	Lignan glycosides	0.99	Lignans, neolignans and related compounds	1
3702	400.218	6.93508	4.707	4.541	4.543	5.16	5.201	5.18	0.000491	1.384	Tetrahydrofuran lignans	0.65	Furanoid lignans	0.9	Lignans, neolignans and related compounds	0.96
3750	441.173	6.9832	5.128	4.946	4.94	5.399	5.427	5.432	0.002692	1.65	Pyranones and derivatives	0.55	Pyrans	0.63	Organoheterocyclic compounds	0.62
3753	257.138	6.98442	4.94	4.794	4.808	5.287	5.291	5.272	0.000759	1.445	Carbonyl compounds	0.93	Organooxygen compounds	1	Organic oxygen compounds	1
3787	316.212	7.02431	4.908	4.772	4.711	5.248	5.24	5.247	0.001527	1.388	Furofuran lignans	0.97	Furanoid lignans	0.31	Lignans, neolignans and related compounds	0.8
3813	273.549	7.0327	4.727	4.673	4.621	5.081	5.11	5.129	0.000211	1.173	1-benzopyrans	0.67	Benzopyrans	0.49	Organoheterocyclic compounds	0.71
3814	163.075	7.0337	4.911	4.813	4.791	5.257	5.31	5.293	0.000358	1.459	1-hydroxy-2-unsubstituted benzenoids	0.59	Phenols	0.54	Benzenoids	0.99
3815	131.049	7.03376	4.57	4.456	4.425	4.977	4.975	5.026	0.000417	1.073	Terpene glycosides	0.99	Prenol lipids	0.98	Lipids and lipid-like molecules	0.98
3824	305.065	7.03485	5.396	5.287	5.265	5.802	5.828	5.834	0.000263	2.791	Terpene glycosides	0.65	Prenol lipids	0.78	Lipids and lipid-like molecules	0.94
3847	484.145	7.04238	4.35	4.143	4.176	5.069	5.077	5.072	0.000191	1.321	Chalcones and dihydrochalcones	1	Linear 1,3-diarylpropanoids	1	Phenylpropanoids and polyketides	1
3850	389.178	7.0448	4.783	4.629	4.617	5.288	5.336	5.319	0.000321	1.648	Methoxyphenols	0.7	Phenols	0.87	Benzenoids	0.98
3872	153.018	7.06088	5.076	4.977	4.982	5.514	5.52	5.528	9.4e-05	1.982	Carbohydrates and carbohydrate conjugates	1	Organooxygen compounds	1	Organic oxygen compounds	1
3873	499.108	7.06127	5.541	5.436	5.421	6.036	6.036	6.045	0.000112	3.71	O-methylated flavonoids	0.87	Flavonoids	1	Phenylpropanoids and polyketides	1
3876	315.071	7.06235	5.022	4.896	4.883	5.508	5.508	5.517	0.000203	2.024	Flavonoid glycosides	0.89	Flavonoids	0.95	Phenylpropanoids and polyketides	0.98
3880	281.556	7.06419	4.731	4.612	4.616	5.064	5.041	5.063	0.000535	1.084	Pyrimidines and pyrimidine derivatives	0.84	Diazines	0.78	Organoheterocyclic compounds	0.99
3881	310.058	7.06379	4.985	4.803	4.789	5.425	5.424	5.419	0.000864	1.814	Amino acids, peptides, and analogues	0.85	Carboxylic acids and derivatives	0.97	Organic acids and derivatives	1
3884	289.544	7.06455	5.113	5.039	5.037	5.444	5.434	5.461	0.000128	1.674	Isoflavonoid O-glycosides	0.92	Isoflavonoids	0.97	Phenylpropanoids and polyketides	0.99
3937	209.044	7.09874	5.717	5.578	5.561	5.434	5.439	5.441	0.02169	1.595	Hydroxyflavonoids	0.8	Flavonoids	0.91	Phenylpropanoids and polyketides	0.95
3967	313.14	7.13248	3.123	2.681	2.948	5.352	5.377	5.381	4.5e-05	2.006	Monoterpenoids	0.78	Prenol lipids	0.83	Lipids and lipid-like molecules	0.77
3968	153.055	7.13367	4.351	4.244	4.212	5.047	5.044	5.114	7.4e-05	1.294	Amino acids, peptides, and analogues	0.64	Carboxylic acids and derivatives	0.87	Organic acids and derivatives	0.75
3989	232.547	7.1475	5.141	5.031	5.049	4.425	4.482	4.428	8.5e-05	1.254	Unknown	0	Lignan glycosides	0.95	Lignans, neolignans and related compounds	0.97
3990	131.049	7.14348	4.726	4.685	4.63	5.299	5.319	5.294	2.7e-05	1.627	Fatty acyl glycosides	0.83	Fatty Acyls	0.83	Lipids and lipid-like molecules	0.98
3992	163.075	7.1436	4.926	4.818	4.829	5.444	5.431	5.443	7.4e-05	1.869	Imidazoles	0.74	Azoles	0.81	Organoheterocyclic compounds	1
3993	360.165	7.14325	5.283	5.122	5.157	5.776	5.809	5.793	0.000264	2.828	Fatty acyl glycosides	0.59	Fatty Acyls	0.67	Lipids and lipid-like molecules	0.96
3995	469.065	7.1477	5.176	5.033	5.075	4.409	4.462	4.394	0.00014	1.302	O-methylated flavonoids	0.94	Flavonoids	0.96	Phenylpropanoids and polyketides	0.99
3997	253.06	7.14792	5.303	5.181	5.189	4.587	4.625	4.607	0.000113	1.488	Methoxyphenols	0.7	Phenols	0.74	Benzenoids	1
4001	211.56	7.14546	4.368	4.208	4.248	4.941	4.933	4.957	0.000161	1.088	Unknown	0	Saccharolipids	0.97	Lipids and lipid-like molecules	0.93
4006	385.113	7.14567	6.23	6.063	6.093	5.529	5.6	5.542	0.000511	4.143	Benzoic acids and derivatives	0.92	Benzene and substituted derivatives	0.98	Benzenoids	0.94
4136	225.148	7.25751	5.035	4.914	4.924	5.409	5.412	5.399	0.00033	1.68	Imidazoles	0.97	Azoles	0.73	Organoheterocyclic compounds	0.92
4145	207.138	7.25842	4.985	4.855	4.869	5.356	5.316	5.342	0.00053	1.534	Ethers	0.99	Organooxygen compounds	1	Organic oxygen compounds	1
4149	189.127	7.25849	4.9	4.773	4.766	5.292	5.295	5.277	0.000416	1.489	Ethers	1	Organooxygen compounds	1	Organic oxygen compounds	1
4150	233.591	7.2598	5.007	4.846	4.852	5.316	5.322	5.314	0.001395	1.478	Ureas	0.87	Organic carbonic acids and derivatives	0.9	Organic acids and derivatives	0.99
4151	232.547	7.26501	5.097	4.984	4.984	4.414	4.433	4.431	9.7e-05	1.169	Unknown	0	Benzene and substituted derivatives	0.63	Benzenoids	0.39
4154	430.171	7.26526	5.23	5.054	5.053	4.247	4.302	4.299	0.000173	1.393	Terpene glycosides	0.99	Prenol lipids	0.96	Lipids and lipid-like molecules	0.96
4155	407.095	7.26295	5.82	5.644	5.656	5.223	5.269	5.236	0.001342	2.425	Styrenes	0.59	Benzene and substituted derivatives	0.98	Benzenoids	1
4276	287.149	7.34112	4.839	4.652	4.671	5.154	5.172	5.141	0.001938	1.242	Unknown	0	Unknown	0	Lignans, neolignans and related compounds	0.51
4281	471.184	7.34098	4.791	4.622	4.595	5.147	5.128	5.129	0.00165	1.236	Amino acids, peptides, and analogues	0.95	Carboxylic acids and derivatives	0.94	Organic acids and derivatives	1
4339	435.056	7.39073	4.506	4.364	4.388	5.022	5.023	5.001	0.00018	1.155	Methoxyphenols	0.68	Phenols	0.39	Benzenoids	1
4352	207.138	7.39687	5.367	5.208	5.253	5.439	5.416	5.395	0.045034	1.083	Unknown	0	Unknown	0	Lignans, neolignans and related compounds	0.52
4356	387.201	7.39728	5.362	5.203	5.217	5.476	5.503	5.492	0.011181	1.454	1-hydroxy-2-unsubstituted benzenoids	0.83	Phenols	0.84	Benzenoids	0.92
4464	207.138	7.4873	5.095	4.976	5.012	5.345	5.446	5.375	0.001474	1.525	Terpene glycosides	0.75	Prenol lipids	0.98	Lipids and lipid-like molecules	0.99
4465	369.191	7.48814	4.76	4.618	4.616	5.043	5.063	5.039	0.001335	1.059	Triterpenoids	0.98	Prenol lipids	0.97	Lipids and lipid-like molecules	0.98
4495	163.075	7.50222	4.866	4.748	4.726	5.414	5.442	5.419	0.000128	1.881	Amines	0.84	Organonitrogen compounds	1	Organic nitrogen compounds	1
4497	131.049	7.50137	4.441	4.352	4.358	5.075	5.126	5.058	3.8e-05	1.299	Bile acids, alcohols and derivatives	0.53	Steroids and steroid derivatives	0.82	Lipids and lipid-like molecules	0.9
4506	305.066	7.50434	4.679	4.566	4.542	5.26	5.281	5.262	9.6e-05	1.584	Triterpenoids	0.94	Prenol lipids	0.98	Lipids and lipid-like molecules	0.99
4510	544.239	7.50471	5.029	4.888	4.909	5.48	5.485	5.46	0.000276	1.907	Triterpenoids	0.98	Prenol lipids	0.92	Lipids and lipid-like molecules	0.84
4707	263.149	7.69255	5.098	4.965	4.954	5.418	5.43	5.425	0.000839	1.676	Isoflavonoid O-glycosides	0.93	Isoflavonoids	0.98	Phenylpropanoids and polyketides	0.99
4724	412.218	7.69476	4.999	4.784	4.838	5.358	5.362	5.384	0.001602	1.639	Unknown	0	Coumarins and derivatives	1	Phenylpropanoids and polyketides	1
4726	163.075	7.69601	4.844	4.728	4.722	5.211	5.201	5.138	0.000797	1.274	Ethers	0.96	Organooxygen compounds	1	Organic oxygen compounds	1
4769	479.082	7.7165	4.411	4.269	4.274	5.268	5.27	5.292	3.5e-05	1.7	Styrenes	0.65	Benzene and substituted derivatives	0.99	Benzenoids	1
4796	193.05	7.74677	5.147	4.898	4.955	5.246	5.249	5.271	0.028244	1.128	Carbonyl compounds	0.98	Organooxygen compounds	1	Organic oxygen compounds	1
4856	465.103	7.78486	4.618	4.48	4.495	5.319	5.308	5.337	6e-05	1.736	Amino acids, peptides, and analogues	0.97	Carboxylic acids and derivatives	1	Organic acids and derivatives	1
4878	433.113	7.79703	2.57	0	2.369	5.04	5.039	5.05	0.014653	1.38	Dicarboxylic acids and derivatives	0.93	Carboxylic acids and derivatives	1	Organic acids and derivatives	1
4897	133.101	7.80338	4.676	4.529	4.517	5.083	5.066	5.081	0.000611	1.182	Carbonyl compounds	0.74	Organooxygen compounds	1	Organic oxygen compounds	1
4899	175.148	7.80427	4.913	4.814	4.763	5.277	5.305	5.277	0.000541	1.469	Unknown	0	Unknown	0	Benzenoids	0.96
4901	235.607	7.80464	4.609	4.462	4.476	4.997	4.986	4.987	0.00054	1.055	Unknown	0	Purine nucleosides	0.77	Nucleosides, nucleotides, and analogues	0.94
4902	193.159	7.80521	5.022	4.851	4.852	5.423	5.457	5.436	0.000768	1.82	Amino acids, peptides, and analogues	0.95	Carboxylic acids and derivatives	0.99	Organic acids and derivatives	1
4904	413.215	7.80537	4.981	4.843	4.834	5.389	5.409	5.414	0.000419	1.738	Amino acids, peptides, and analogues	0.96	Carboxylic acids and derivatives	0.98	Organic acids and derivatives	0.99
4927	209.154	7.81617	4.247	4.291	4.257	5.025	5.057	5.044	1e-06	1.258	Fatty acids and conjugates	0.88	Fatty Acyls	0.95	Lipids and lipid-like molecules	0.95
4941	249.112	7.82221	5.456	5.336	5.323	5.618	5.634	5.624	0.004001	1.78	Amino acids, peptides, and analogues	0.96	Carboxylic acids and derivatives	1	Organic acids and derivatives	1
4947	600.265	7.82377	5.302	5.158	5.156	5.448	5.428	5.451	0.008289	1.392	Carboxylic acid derivatives	0.68	Carboxylic acids and derivatives	0.55	Organic acids and derivatives	0.64
4980	219.102	7.84666	4.928	4.766	4.775	5.257	5.256	5.271	0.001132	1.405	Unknown	0	Fatty Acyls	0.59	Lipids and lipid-like molecules	0.95
5021	300.081	7.85639	5.12	4.957	4.982	4.035	4.052	4.097	5.9e-05	1.275	Fatty alcohols	0.51	Fatty Acyls	0.64	Lipids and lipid-like molecules	0.95
5106	642.239	7.93134	5.217	5.089	5.092	4.208	4.202	4.241	3.1e-05	1.442	N-phenylureas	0.52	Benzene and substituted derivatives	0.73	Benzenoids	0.96
5173	263.128	7.96992	4.604	4.489	4.486	4.986	5.008	4.985	0.000291	1.056	Amino acids, peptides, and analogues	0.99	Carboxylic acids and derivatives	1	Organic acids and derivatives	1
5180	443.191	7.97102	5.212	5.088	5.093	5.521	5.538	5.535	0.000612	1.87	Glycosphingolipids	0.6	Sphingolipids	0.43	Lipids and lipid-like molecules	0.99
5258	364.196	8.00585	4.937	4.796	4.8	5.196	5.206	5.224	0.00148	1.246	Diphenylmethanes	0.88	Benzene and substituted derivatives	0.96	Benzenoids	1
5347	468.244	8.03286	4.654	4.523	4.518	5.095	5.104	5.108	0.00028	1.241	Unknown	0	Phenol ethers	0.63	Benzenoids	1
5349	484.275	8.03335	5.166	5.021	5.015	5.502	5.491	5.498	0.000981	1.836	Fatty alcohols	0.57	Fatty Acyls	0.61	Lipids and lipid-like molecules	0.26
5411	337.117	8.06005	5.216	5.095	5.071	5.333	5.338	5.346	0.009295	1.186	Sesquiterpenoids	0.57	Prenol lipids	0.85	Lipids and lipid-like molecules	0.82
5429	570.255	8.0626	6.088	5.953	5.944	6.198	6.188	6.203	0.012744	3.114	1-hydroxy-2-unsubstituted benzenoids	0.82	Phenols	0.83	Benzenoids	1
5431	249.112	8.0634	6.091	6.001	5.998	6.207	6.214	6.21	0.00421	3.061	1-hydroxy-2-unsubstituted benzenoids	0.57	Phenols	0.47	Benzenoids	0.96
5432	267.122	8.06406	5.572	5.376	5.408	5.741	5.748	5.752	0.008385	2.141	Unknown	0	Furans	0.69	Organoheterocyclic compounds	0.94
5442	540.244	8.06371	5.065	4.93	4.914	5.21	5.213	5.217	0.007075	1.086	Styrenes	0.64	Benzene and substituted derivatives	0.58	Benzenoids	0.98
5516	303.086	8.08362	0	0	2.772	4.973	4.992	5.015	0.011651	1.301	Unknown	0	Benzene and substituted derivatives	0.6	Benzenoids	0.7
5567	350.217	8.11138	4.732	4.418	4.579	5.098	5.09	5.081	0.004848	1.197	1-hydroxy-2-unsubstituted benzenoids	0.68	Phenols	0.78	Benzenoids	0.89
5581	219.102	8.12039	5.522	5.398	5.379	5.771	5.766	5.776	0.001689	2.33	Pyranones and derivatives	0.63	Pyrans	0.65	Organoheterocyclic compounds	0.97
5592	510.233	8.1234	4.841	4.741	4.679	5.201	5.216	5.173	0.000806	1.315	Monoterpenoids	0.53	Prenol lipids	0.35	Lipids and lipid-like molecules	0.3
5665	249.112	8.17238	4.792	0	0	5.035	5.012	5.039	0.098163	1.208	Carbohydrates and carbohydrate conjugates	0.95	Organooxygen compounds	1	Organic oxygen compounds	1
5689	449.108	8.19071	5.054	4.919	4.902	5.404	5.379	5.379	0.000916	1.619	Fatty acid esters	0.52	Fatty Acyls	0.47	Lipids and lipid-like molecules	0.49
5700	303.05	8.19585	4.261	4.105	4.093	4.939	4.934	4.937	0.000132	1.115	Triterpenoids	0.98	Prenol lipids	0.97	Lipids and lipid-like molecules	0.99
5746	482.26	8.22592	4.597	4.437	4.454	5.031	5.056	5.057	0.000431	1.171	Triterpenoids	0.99	Prenol lipids	0.99	Lipids and lipid-like molecules	1
5795	493.098	8.25694	4.183	4.141	4.121	5.083	5.082	5.097	<0.000001	1.366	Triterpenoids	1	Prenol lipids	0.97	Lipids and lipid-like molecules	0.99
5815	479.118	8.27255	4.434	4.286	4.293	5.041	5.045	5.052	0.000127	1.239	Hydroxycinnamic acids and derivatives	0.99	Cinnamic acids and derivatives	0.99	Phenylpropanoids and polyketides	1
5843	435.129	8.29268	4.052	3.87	3.906	5.06	5.044	5.056	3.8e-05	1.341	Triterpenoids	1	Prenol lipids	1	Lipids and lipid-like molecules	1
5899	317.612	8.32515	5.326	5.214	5.21	5.484	5.451	5.465	0.005287	1.392	Triterpenoids	0.97	Prenol lipids	0.94	Lipids and lipid-like molecules	0.96
5900	572.27	8.32514	5.996	5.851	5.832	6.162	6.136	6.155	0.007824	3.26	Triterpenoids	1	Prenol lipids	1	Lipids and lipid-like molecules	1
5903	423.201	8.32551	5.54	5.376	5.365	5.716	5.69	5.717	0.008007	2.011	Triterpenoids	0.95	Prenol lipids	0.95	Lipids and lipid-like molecules	0.96
5952	197.117	8.33919	5.028	4.883	4.935	5.475	5.453	5.45	0.000295	1.851	Triterpenoids	0.98	Prenol lipids	0.96	Lipids and lipid-like molecules	0.96
5958	242.175	8.342	4.574	4.376	4.441	5.018	5.018	5.024	0.000672	1.137	Hydroxycinnamic acids and derivatives	0.99	Cinnamic acids and derivatives	0.99	Phenylpropanoids and polyketides	1
5965	538.228	8.34223	5.699	5.554	5.548	5.11	5.115	5.096	0.000577	2.18	Triterpenoids	0.89	Prenol lipids	0.93	Lipids and lipid-like molecules	0.96
5974	543.184	8.34263	5.437	5.316	5.308	4.846	4.847	4.837	0.000255	1.652	Hydroxycinnamic acids and derivatives	0.96	Cinnamic acids and derivatives	0.96	Phenylpropanoids and polyketides	0.99
5976	341.138	8.34112	5.274	5.15	5.108	4.691	4.736	4.692	0.000825	1.326	Triterpenoids	0.98	Prenol lipids	0.97	Lipids and lipid-like molecules	0.99
5983	175.075	8.34358	5.184	5.031	5.019	4.635	4.651	4.583	0.001344	1.17	Triterpenoids	1	Prenol lipids	1	Lipids and lipid-like molecules	1
6147	121.065	8.46118	4.969	4.847	4.846	4.123	4.14	4.126	5.2e-05	1.054	Triterpenoids	1	Prenol lipids	1	Lipids and lipid-like molecules	1
6151	361.127	8.46003	5.202	5.052	5.042	4.468	4.479	4.469	0.000271	1.298	Fatty amides	0.8	Fatty Acyls	0.63	Lipids and lipid-like molecules	0.81
6153	558.219	8.45919	5.495	5.349	5.338	4.682	4.717	4.71	0.000183	1.861	Triterpenoids	0.93	Prenol lipids	0.98	Lipids and lipid-like molecules	0.97
6161	563.173	8.45994	5.189	5.033	5.028	4.365	4.377	4.321	0.000195	1.315	Carbonyl compounds	0.89	Organooxygen compounds	1	Organic oxygen compounds	1
6162	482.26	8.46405	4.669	4.552	4.509	5.106	5.074	5.083	0.000472	1.205	Triterpenoids	0.95	Prenol lipids	0.99	Lipids and lipid-like molecules	0.99
6217	275.091	8.49058	4.372	4.233	4.186	4.927	4.938	4.919	0.000296	1.068	Diterpenoids	0.94	Prenol lipids	0.97	Lipids and lipid-like molecules	0.99
6272	209.081	8.51444	4.86	4.83	4.752	5.284	5.213	5.174	0.000838	1.321	Hydroxysteroids	0.78	Steroids and steroid derivatives	0.76	Lipids and lipid-like molecules	0.91
6285	269.583	8.52137	4.85	4.694	4.727	5.262	5.218	5.232	0.000606	1.405	Amines	1	Organonitrogen compounds	1	Organic nitrogen compounds	1
6292	476.213	8.52463	5.532	5.403	5.405	5.986	5.984	5.99	0.000229	3.44	Carbonyl compounds	0.88	Organooxygen compounds	1	Organic oxygen compounds	1
6299	295.102	8.52574	4.608	4.45	4.434	5.079	5.07	5.076	0.000486	1.225	Triterpenoids	0.96	Prenol lipids	0.97	Lipids and lipid-like molecules	0.97
6375	287.091	8.55626	4.541	4.467	4.455	6.553	6.542	6.56	<0.000001	7.806	Triterpenoids	0.94	Prenol lipids	0.99	Lipids and lipid-like molecules	0.99
6381	449.144	8.55745	3.839	3.795	3.673	6.113	6.096	6.117	1e-06	4.696	Unknown	0	Prenol lipids	0.79	Lipids and lipid-like molecules	0.83
6382	285.076	8.55611	3.543	3.371	3.291	5.434	5.429	5.453	1.1e-05	2.165	Unknown	0	Steroids and steroid derivatives	0.54	Lipids and lipid-like molecules	0.94
6387	264.562	8.5595	3.625	3.522	3.442	5.494	5.464	5.483	3e-06	2.271	Triterpenoids	1	Prenol lipids	0.99	Lipids and lipid-like molecules	1
6404	167.033	8.5649	2.994	3.043	3.051	4.85	4.803	4.84	<0.000001	1.072	Triterpenoids	0.98	Prenol lipids	0.99	Lipids and lipid-like molecules	0.98
6405	256.574	8.56077	2.933	2.999	3.027	5.095	5.047	5.078	<0.000001	1.423	Hydroxycinnamic acids and derivatives	0.99	Cinnamic acids and derivatives	0.99	Phenylpropanoids and polyketides	1
6406	533.096	8.56258	2.455	0	2.77	4.945	4.926	4.974	0.021552	1.234	Amines	1	Organonitrogen compounds	1	Organic nitrogen compounds	1
6520	137.06	8.63298	4.548	4.681	4.363	5.066	5.065	5.085	0.004228	1.183	Triterpenoids	0.88	Prenol lipids	0.83	Lipids and lipid-like molecules	0.94
6566	447.128	8.66109	3.341	3.162	3.106	5.439	5.443	5.442	6e-06	2.178	Triterpenoids	1	Prenol lipids	0.99	Lipids and lipid-like molecules	1
6573	285.076	8.66787	3.402	3.371	3.142	5.234	5.218	5.201	2e-05	1.679	Triterpenoids	1	Prenol lipids	1	Lipids and lipid-like molecules	1
6608	153.127	8.69181	5.192	5.096	5.076	5.508	5.518	5.522	0.000396	1.831	Amines	1	Organonitrogen compounds	1	Organic nitrogen compounds	1
6610	355.173	8.69395	5.309	5.159	5.142	5.753	5.766	5.755	0.000474	2.661	Triterpenoids	0.93	Prenol lipids	1	Lipids and lipid-like molecules	1
6620	206.586	8.69403	4.746	4.64	4.638	5.047	5.055	5.033	0.000518	1.046	Triterpenoids	0.98	Prenol lipids	0.99	Lipids and lipid-like molecules	1
6664	538.228	8.71267	4.628	4.521	4.508	5.061	5.009	5.051	0.000291	1.124	Diterpenoids	0.78	Prenol lipids	0.97	Lipids and lipid-like molecules	0.99
6732	373.222	8.76185	5.059	4.919	4.898	5.205	5.207	5.193	0.008653	1.074	Diterpenoids	0.91	Prenol lipids	0.98	Lipids and lipid-like molecules	0.98
6842	285.076	8.82655	3.437	3.375	3.249	5.142	5.144	5.157	6e-06	1.544	Diterpenoids	0.56	Prenol lipids	0.95	Lipids and lipid-like molecules	0.97
6947	373.222	8.93663	5.043	4.911	4.915	5.283	5.298	5.286	0.001582	1.332	Hydroxycinnamic acids and derivatives	0.99	Cinnamic acids and derivatives	0.99	Phenylpropanoids and polyketides	1
6966	345.061	8.95142	4.691	4.587	4.579	5.232	5.238	5.227	7e-05	1.492	Triterpenoids	0.92	Prenol lipids	0.94	Lipids and lipid-like molecules	1
7055	331.154	9.07095	4.961	4.811	4.783	5.189	5.178	5.16	0.004446	1.157	Triterpenoids	0.99	Prenol lipids	0.98	Lipids and lipid-like molecules	0.99
7101	634.27	9.10211	5.005	4.935	4.9	5.523	5.493	5.473	8.8e-05	1.971	Unknown	0	Steroids and steroid derivatives	0.66	Lipids and lipid-like molecules	0.96
7102	328.099	9.10246	4.855	4.746	4.751	5.35	5.325	5.31	0.00013	1.62	Unknown	0	Prenol lipids	0.79	Lipids and lipid-like molecules	0.85
7146	536.197	9.16151	4.679	4.634	4.636	5.054	5.047	5.068	1.4e-05	1.091	Triterpenoids	0.92	Prenol lipids	0.99	Lipids and lipid-like molecules	0.99
7227	208.039	9.20113	5.345	5.442	5.449	4.998	4.969	5.026	0.000374	1.662	Triterpenoids	0.97	Prenol lipids	0.99	Lipids and lipid-like molecules	1
7247	252.217	9.20457	6.246	6.613	6.727	6.248	6.217	6.209	0.104778	6.014	Unknown	0	Unknown	0	Lipids and lipid-like molecules	0.51
7317	171.149	9.24655	5.742	5.567	5.538	5.926	5.921	5.916	0.008757	2.658	Triterpenoids	0.86	Prenol lipids	0.86	Lipids and lipid-like molecules	0.97
7335	282.075	9.27905	5.471	5.378	5.362	4.906	4.922	4.896	0.00014	1.734	Triterpenoids	0.98	Prenol lipids	0.95	Lipids and lipid-like molecules	0.98
7340	542.223	9.27601	5.789	5.649	5.653	5.146	5.175	5.166	0.000334	2.481	Hydroxysteroids	0.54	Steroids and steroid derivatives	0.24	Lipids and lipid-like molecules	0.93
7347	121.065	9.27865	5.394	5.273	5.277	4.831	4.854	4.828	0.000305	1.549	Unknown	0	Steroids and steroid derivatives	0.77	Lipids and lipid-like molecules	0.96
7355	345.133	9.2847	5.669	5.535	5.519	5.13	5.17	5.141	0.000945	2.032	Unknown	0	Unknown	0	Lipids and lipid-like molecules	0.56
7379	387.107	9.32552	5.119	4.969	4.989	5.474	5.488	5.555	0.000836	1.894	Diterpenoids	0.77	Prenol lipids	0.95	Lipids and lipid-like molecules	0.94
7430	441.246	9.37104	4.655	4.511	4.513	5.072	5.051	5.083	0.000478	1.174	Triterpenoids	0.95	Prenol lipids	0.99	Lipids and lipid-like molecules	1
7443	357.097	9.37902	4.615	4.467	4.47	4.991	4.993	5.009	0.00062	1.066	Diterpenoids	0.54	Prenol lipids	0.93	Lipids and lipid-like molecules	0.96
7481	417.118	9.40905	4.613	4.509	4.476	5.105	5.075	5.104	0.000187	1.243	Diterpenoids	0.6	Prenol lipids	0.94	Lipids and lipid-like molecules	0.98
7641	273.076	9.61124	5.018	4.864	4.889	5.594	5.612	5.603	0.000145	2.334	Amino acids, peptides, and analogues	0.56	Carboxylic acids and derivatives	0.74	Organic acids and derivatives	0.97
7735	466.265	9.74359	5.142	4.957	4.983	5.422	5.437	5.453	0.002196	1.68	Unknown	0	Fatty Acyls	0.54	Lipids and lipid-like molecules	0.57
7743	473.326	9.7484	5.046	4.912	4.917	5.304	5.314	5.305	0.001373	1.383	Amines	1	Organonitrogen compounds	1	Organic nitrogen compounds	1
7751	401.196	9.74934	5.394	5.207	5.227	5.686	5.68	5.695	0.002336	2.243	Hydroxycinnamic acids and derivatives	0.99	Cinnamic acids and derivatives	0.99	Phenylpropanoids and polyketides	1
7769	698.411	9.75632	5.937	5.786	5.798	6.178	6.17	6.178	0.002311	3.695	Triterpenoids	1	Prenol lipids	0.98	Lipids and lipid-like molecules	0.97
7789	519.332	9.76512	5.352	5.142	5.174	5.731	5.724	5.727	0.001514	2.499	Unknown	0	Prenol lipids	0.62	Lipids and lipid-like molecules	0.66
7830	455.315	9.79884	4.801	4.661	4.657	5.075	5.067	5.068	0.001571	1.065	Triterpenoids	1	Prenol lipids	0.97	Lipids and lipid-like molecules	0.9
7878	447.128	9.88371	3.185	3.243	3.154	5.403	5.408	5.422	<0.000001	2.101	Triterpenoids	0.99	Prenol lipids	0.95	Lipids and lipid-like molecules	0.9
7951	200.521	10.0232	0	3.299	3.092	5.611	5.579	5.401	0.033498	2.418	Amines	1	Organonitrogen compounds	1	Organic nitrogen compounds	1
8024	237.076	10.1466	5.358	5.182	5.2	4.854	4.824	4.796	0.001939	1.387	Triterpenoids	1	Prenol lipids	0.99	Lipids and lipid-like molecules	0.98
8298	163.112	10.7266	5.477	5.355	5.376	6.359	6.374	6.369	1.4e-05	5.982	Unknown	0	Prenol lipids	0.62	Lipids and lipid-like molecules	0.86
8302	135.08	10.7286	4.105	4.025	4.058	5.067	5.047	5.046	2e-06	1.325	Oxosteroids	0.53	Steroids and steroid derivatives	0.67	Lipids and lipid-like molecules	0.96
8315	181.122	10.7599	4.756	4.732	4.714	5.269	5.263	5.278	2e-06	1.509	Triterpenoids	0.74	Prenol lipids	0.96	Lipids and lipid-like molecules	0.93
8503	251.733	11.2165	4.735	4.569	4.49	5.845	5.819	5.661	0.000219	3.097	Hydroxycinnamic acids and derivatives	0.98	Cinnamic acids and derivatives	0.99	Phenylpropanoids and polyketides	1
8506	502.459	11.22	3.709	3.513	3.487	4.984	4.983	4.838	8.9e-05	1.194	Triterpenoids	0.99	Prenol lipids	0.99	Lipids and lipid-like molecules	1
8609	331.211	11.475	4.647	4.543	4.5	5.184	5.207	5.193	0.000138	1.436	Triterpenoids	0.85	Prenol lipids	0.98	Lipids and lipid-like molecules	0.97
8686	235.132	11.5816	4.563	4.422	4.495	5.225	5.228	5.238	5.5e-05	1.546	Amines	1	Organonitrogen compounds	1	Organic nitrogen compounds	1
8695	177.127	11.5838	4.294	3.831	4.252	4.914	4.911	4.911	0.006024	1.071	Unknown	0	Fatty Acyls	0.73	Lipids and lipid-like molecules	0.7
8836	201.127	11.8582	4.382	4.281	4.322	5.305	5.325	5.296	6e-06	1.774	Diterpenoids	0.63	Prenol lipids	0.94	Lipids and lipid-like molecules	0.99
8883	367.209	11.9408	4.633	4.525	4.516	5.132	5.137	5.167	0.000115	1.331	Triterpenoids	0.96	Prenol lipids	0.99	Lipids and lipid-like molecules	0.98
8890	421.317	11.94	5.985	5.855	5.854	6.495	6.499	6.487	0.000168	6.326	Unknown	0	Prenol lipids	0.5	Lipids and lipid-like molecules	0.5
8895	497.333	11.9416	3.839	3.629	3.571	5.052	5.05	5.019	7.8e-05	1.347	Unknown	0	Prenol lipids	0.61	Lipids and lipid-like molecules	0.64
8896	345.227	11.9411	4.807	4.739	4.689	5.32	5.354	5.359	7.8e-05	1.684	Triterpenoids	0.96	Prenol lipids	0.98	Lipids and lipid-like molecules	0.97
8899	291.193	11.9434	4.164	4.051	3.935	4.999	5	5.006	0.000136	1.238	Triterpenoids	0.96	Prenol lipids	0.99	Lipids and lipid-like molecules	0.99
8907	220.131	11.9435	4.286	4.098	4.162	5.384	5.373	5.401	2.7e-05	1.98	Triterpenoids	0.94	Prenol lipids	0.97	Lipids and lipid-like molecules	0.97
8909	172.169	11.9431	5.137	5.419	5.784	4.904	4.973	4.849	0.047713	2.033	Hydroxycinnamic acids and derivatives	0.54	Cinnamic acids and derivatives	0.6	Phenylpropanoids and polyketides	0.69
8911	489.379	11.9432	5.025	4.929	4.929	5.512	5.499	5.511	7e-05	1.989	Triterpenoids	0.96	Prenol lipids	0.98	Lipids and lipid-like molecules	0.98
8913	393.259	11.9453	3.845	3.374	3.762	5.113	5.115	5.087	0.000577	1.455	Diterpenoids	0.75	Prenol lipids	0.89	Lipids and lipid-like molecules	0.96
8916	517.411	11.9432	4.398	4.193	4.256	5.131	5.129	5.115	0.000156	1.403	Amines	0.99	Organonitrogen compounds	1	Organic nitrogen compounds	1
8920	376.259	11.9439	6.29	6.153	6.146	7.375	7.378	7.376	1.5e-05	19.576	Triterpenoids	0.95	Prenol lipids	0.98	Lipids and lipid-like molecules	0.97
8921	207.606	11.9429	4.191	4.003	3.949	5.24	5.224	5.201	9.3e-05	1.638	Triterpenoids	0.99	Prenol lipids	0.97	Lipids and lipid-like molecules	0.97
8923	228.12	11.9477	4.947	4.8	4.827	6.034	6.018	6.037	1.4e-05	4.15	Amines	1	Organonitrogen compounds	1	Organic nitrogen compounds	1
8925	850.615	11.9455	4.325	4.095	4.071	5.368	5.367	5.34	0.000126	1.92	Triterpenoids	0.88	Prenol lipids	0.96	Lipids and lipid-like molecules	0.98
8929	449.348	11.9458	4.561	4.483	4.409	5.068	5.094	5.096	0.000175	1.252	Unknown	0	Prenol lipids	0.61	Lipids and lipid-like molecules	0.59
8932	376.234	11.9464	4.083	3.887	3.872	5.176	5.192	5.192	5.3e-05	1.58	Sesquiterpenoids	0.55	Prenol lipids	0.84	Lipids and lipid-like molecules	0.85
8933	796.568	11.9473	3.971	3.708	3.769	5.122	5.11	5.112	8.2e-05	1.46	Lineolic acids and derivatives	0.72	Fatty Acyls	0.99	Lipids and lipid-like molecules	1
8937	475.364	11.9467	6.314	6.2	6.198	6.806	6.801	6.792	0.000128	8.878	Triterpenoids	0.91	Prenol lipids	0.99	Lipids and lipid-like molecules	0.98
8940	460.211	11.9479	4.131	3.896	4.017	5.298	5.316	5.299	4.6e-05	1.816	Triterpenoids	0.98	Prenol lipids	0.99	Lipids and lipid-like molecules	0.97
8956	461.348	11.9503	4.895	4.792	4.79	5.422	5.398	5.411	7.7e-05	1.81	Hydroxysteroids	0.79	Steroids and steroid derivatives	0.9	Lipids and lipid-like molecules	1
8958	1225.87	11.9483	2.876	2.991	3.017	4.787	4.839	4.817	2e-06	1.052	Triterpenoids	1	Prenol lipids	0.98	Lipids and lipid-like molecules	1
8967	393.313	11.9468	3.711	3.795	3.713	5.016	4.996	5.002	1e-06	1.285	Triterpenoids	0.94	Prenol lipids	0.99	Lipids and lipid-like molecules	0.99
9070	191.143	12.1816	4.245	4.118	4.211	5.062	5.028	5.046	2.6e-05	1.283	Triterpenoids	0.97	Prenol lipids	0.97	Lipids and lipid-like molecules	0.95
9077	217.122	12.2043	4.647	4.563	4.568	5.332	5.317	5.319	1.2e-05	1.718	Hydroxycinnamic acids and derivatives	0.91	Cinnamic acids and derivatives	0.92	Phenylpropanoids and polyketides	0.97
9109	201.127	12.274	3.358	3.923	3.808	4.878	4.838	4.834	0.002617	1.061	Biflavonoids and polyflavonoids	0.96	Flavonoids	1	Phenylpropanoids and polyketides	1
9151	178.568	12.3653	4.889	4.792	4.825	5.565	5.55	5.554	1.6e-05	2.243	Amino acids, peptides, and analogues	0.99	Carboxylic acids and derivatives	1	Organic acids and derivatives	1
9154	121.028	12.3691	4.204	4.079	4.13	5.013	5.011	4.974	2.3e-05	1.221	Depsipeptides	0.63	Peptidomimetics	0.79	Organic acids and derivatives	1
9157	149.06	12.3702	4.876	4.777	4.8	5.622	5.606	5.596	1.4e-05	2.423	Unknown	0	Unknown	0	Unknown	0
9170	199.081	12.3715	4.606	4.501	4.517	5.284	5.299	5.281	2.3e-05	1.658	Unknown	0	Unknown	0	Unknown	0
9175	167.07	12.3728	5.317	5.239	5.223	6.191	6.158	6.143	1e-05	4.698	Unknown	0	Unknown	0	Unknown	0
9176	195.102	12.3721	5.912	5.784	5.793	6.722	6.709	6.69	3.2e-05	8.74	Unknown	0	Unknown	0	Unknown	0
9188	193.122	12.3782	4.628	4.486	4.514	5.359	5.359	5.358	4.8e-05	1.826	Unknown	0	Unknown	0	Unknown	0
9282	588.374	12.44	2.833	2.882	3.01	4.806	4.805	4.912	7e-06	1.079	Unknown	0	Unknown	0	Unknown	0
9377	213.149	12.6205	4.529	4.439	4.429	5.171	5.184	5.187	2.5e-05	1.451	Unknown	0	Unknown	0	Unknown	0
9597	471.347	13.0291	4.467	4.371	4.293	5.186	5.097	5.028	0.000436	1.329	Unknown	0	Unknown	0	Unknown	0
9839	455.352	13.5503	4.808	4.621	4.582	5.438	5.414	5.288	0.001058	1.822	Unknown	0	Unknown	0	Unknown	0
9888	457.367	13.618	4.896	4.711	4.792	5.485	5.393	5.299	0.001452	1.766	Unknown	0	Unknown	0	Unknown	0
9932	163.039	13.6757	5.103	4.934	4.967	5.691	5.68	5.544	0.000817	2.398	Unknown	0	Unknown	0	Unknown	0
9933	181.049	13.6759	5.201	5.034	5.022	5.78	5.751	5.624	0.001078	2.624	Unknown	0	Unknown	0	Unknown	0
9940	621.414	13.679	4.485	4.342	4.329	5.027	4.99	4.892	0.000801	1.089	Unknown	0	Unknown	0	Unknown	0
9942	441.373	13.6819	5.154	5.007	5.003	5.702	5.673	5.558	0.000883	2.372	Unknown	0	Unknown	0	Unknown	0
9978	607.399	13.7391	4.328	4.184	4.179	4.991	4.942	4.818	0.000631	1.061	Unknown	0	Unknown	0	Unknown	0
9979	427.357	13.7414	4.843	4.67	4.688	5.451	5.441	5.314	0.000682	1.847	Unknown	0	Unknown	0	Unknown	0
10066	163.039	13.8845	4.563	4.385	4.414	5.179	5.167	5.05	0.000604	1.358	Unknown	0	Unknown	0	Unknown	0
10072	443.388	13.8851	4.616	4.491	4.501	5.175	5.167	5.044	0.000533	1.313	Unknown	0	Unknown	0	Unknown	0
10078	181.049	13.8872	4.571	4.504	4.492	5.232	5.226	4.967	0.002402	1.338	Unknown	0	Unknown	0	Unknown	0
10104	437.341	13.9282	4.677	4.572	4.518	5.301	5.296	5.185	0.00037	1.573	Unknown	0	Unknown	0	Unknown	0
10205	163.039	14.0898	4.533	4.382	4.293	5.02	5.026	4.973	0.001099	1.144	Unknown	0	Unknown	0	Unknown	0
10206	181.049	14.0886	4.575	4.398	4.357	5.059	5.082	5.09	0.000723	1.25	Unknown	0	Unknown	0	Unknown	0
10216	455.352	14.0964	4.911	4.74	4.72	5.449	5.438	5.374	0.000636	1.864	Unknown	0	Unknown	0	Unknown	0
10275	635.393	14.1503	5.201	5.014	4.916	5.756	5.742	5.629	0.002022	2.621	Unknown	0	Unknown	0	Unknown	0
10278	633.378	14.159	4.75	4.5	4.489	5.413	5.397	5.282	0.001162	1.822	Unknown	0	Unknown	0	Unknown	0
10290	412.378	14.1721	4.401	4.156	4.14	5.402	5.359	5.204	0.000465	1.822	Unknown	0	Unknown	0	Unknown	0
10324	443.388	14.2107	4.97	4.774	4.837	5.655	5.607	5.484	0.00073	2.304	Unknown	0	Unknown	0	Unknown	0
10332	125.096	14.2119	4.568	4.3	4.538	5.194	5.186	5.063	0.002016	1.377	Unknown	0	Unknown	0	Unknown	0
10351	425.378	14.2229	5.432	5.284	5.307	6.166	6.106	5.978	0.000498	4.126	Unknown	0	Unknown	0	Unknown	0
10381	311.716	14.256	4.362	4.252	4.277	4.958	4.983	4.904	8.8e-05	1.092	Unknown	0	Unknown	0	Unknown	0
10382	407.367	14.2582	4.765	4.614	4.665	5.48	5.444	5.321	0.000357	1.91	Unknown	0	Unknown	0	Unknown	0
10384	299.273	14.2608	4.725	4.427	4.482	5.285	5.418	5.241	0.001901	1.701	Unknown	0	Unknown	0	Unknown	0
10396	343.299	14.2637	4.437	4.234	4.21	5.144	5.132	4.989	0.000819	1.33	Unknown	0	Unknown	0	Unknown	0
10420	242.284	14.2772	4.738	4.176	4.577	5.256	5.249	5.122	0.014591	1.471	Unknown	0	Unknown	0	Unknown	0
10482	125.096	14.3635	4.661	4.502	4.433	5.213	5.18	5.073	0.001436	1.368	Unknown	0	Unknown	0	Unknown	0
10489	443.388	14.3699	4.86	4.691	4.713	5.498	5.473	5.332	0.000781	1.921	Unknown	0	Unknown	0	Unknown	0
10494	425.378	14.3767	5.561	5.352	5.381	6.157	6.163	6.042	0.000834	4.249	Unknown	0	Unknown	0	Unknown	0
10511	217.195	14.3847	4.484	4.284	4.288	5.117	5.089	4.965	0.000949	1.254	Unknown	0	Unknown	0	Unknown	0
10529	407.367	14.3929	4.888	4.711	4.72	5.517	5.477	5.366	0.000746	1.964	Unknown	0	Unknown	0	Unknown	0
10556	383.331	14.4093	5.128	4.955	4.967	5.764	5.738	5.612	0.000701	2.632	Unknown	0	Unknown	0	Unknown	0
10594	401.341	14.4492	4.745	4.562	4.585	5.395	5.371	5.227	0.000852	1.717	Unknown	0	Unknown	0	Unknown	0
10603	423.362	14.4567	4.535	4.363	4.258	5.158	5.131	4.898	0.004246	1.244	Unknown	0	Unknown	0	Unknown	0
10606	621.414	14.4599	4.866	4.756	4.703	5.351	5.326	5.21	0.0013	1.538	Unknown	0	Unknown	0	Unknown	0
10607	441.373	14.46	5.364	5.208	5.214	5.917	5.912	5.784	0.000826	3.104	Unknown	0	Unknown	0	Unknown	0
10609	163.039	14.4592	5.105	4.973	4.994	5.61	5.62	5.485	0.000789	2.144	Unknown	0	Unknown	0	Unknown	0
10612	181.049	14.4607	5.199	5.046	5.021	5.682	5.731	5.563	0.001583	2.386	Unknown	0	Unknown	0	Unknown	0
10624	256.3	14.4722	4.954	4.74	4.722	5.734	5.701	5.575	0.000632	2.637	Unknown	0	Unknown	0	Unknown	0
10650	399.325	14.5083	4.739	4.577	4.633	5.421	5.37	5.29	0.00031	1.783	Unknown	0	Unknown	0	Unknown	0
10744	621.414	14.5984	4.606	4.415	4.447	5.104	5.04	4.989	0.001209	1.169	Unknown	0	Unknown	0	Unknown	0
10787	619.399	14.6326	4.571	4.38	4.366	5.109	5.084	5.003	0.001053	1.235	Unknown	0	Unknown	0	Unknown	0
10793	270.315	14.6377	5.073	4.849	4.822	5.808	5.785	5.655	0.000842	2.87	Unknown	0	Unknown	0	Unknown	0
10810	425.378	14.6644	5.579	5.442	5.395	6.046	6.019	5.94	0.001153	3.485	Unknown	0	Unknown	0	Unknown	0
10811	605.42	14.661	4.831	4.669	4.626	5.267	5.237	5.149	0.002065	1.398	Unknown	0	Unknown	0	Unknown	0
10886	341.32	14.7436	4.969	4.865	4.828	5.434	5.429	5.319	0.000859	1.713	Unknown	0	Unknown	0	Unknown	0
10887	299.273	14.7443	5.637	5.499	5.444	6.005	6	5.905	0.002579	3.199	Unknown	0	Unknown	0	Unknown	0
10888	343.299	14.7437	5.602	5.456	5.44	6.074	6.057	5.966	0.000967	3.619	Unknown	0	Unknown	0	Unknown	0
10891	181.049	14.7478	5.337	5.205	5.192	5.771	5.729	5.658	0.001116	2.445	Unknown	0	Unknown	0	Unknown	0
10892	163.039	14.7435	5.424	5.266	5.295	5.859	5.847	5.756	0.001098	2.777	Unknown	0	Unknown	0	Unknown	0
10893	523.341	14.7455	5.282	5.156	5.124	5.743	5.734	5.623	0.001141	2.443	Unknown	0	Unknown	0	Unknown	0
10899	325.289	14.7504	4.954	4.8	4.761	5.372	5.364	5.284	0.001553	1.604	Unknown	0	Unknown	0	Unknown	0
10930	455.352	14.7598	4.526	4.481	3.829	5.214	5.204	5.116	0.016796	1.482	Unknown	0	Unknown	0	Unknown	0
10948	407.367	14.7706	5.745	5.609	5.578	6.173	6.166	6.067	0.001317	3.987	Unknown	0	Unknown	0	Unknown	0
10973	383.33	14.7921	4.663	4.471	4.493	5.099	5.066	4.937	0.003264	1.117	Unknown	0	Unknown	0	Unknown	0
10980	587.409	14.7946	5.22	5.098	5.051	5.651	5.64	5.541	0.001361	2.175	Unknown	0	Unknown	0	Unknown	0
10988	217.195	14.7985	4.633	4.506	4.457	5.041	5.047	4.949	0.001435	1.087	Unknown	0	Unknown	0	Unknown	0
10989	423.362	14.8009	4.778	4.604	4.535	5.35	5.331	5.221	0.001335	1.638	Unknown	0	Unknown	0	Unknown	0
11006	425.378	14.8184	5.538	5.435	5.4	6.011	6.001	5.912	0.000574	3.364	Unknown	0	Unknown	0	Unknown	0
11007	605.42	14.8173	4.668	4.654	4.607	5.188	5.199	5.021	0.001224	1.258	Unknown	0	Unknown	0	Unknown	0
11025	254.248	14.8459	4.953	5.025	4.927	5.269	5.319	5.388	0.001405	1.395	Unknown	0	Unknown	0	Unknown	0
11093	621.416	14.9256	4.656	4.511	4.456	5.294	5.286	5.196	0.000439	1.591	Unknown	0	Unknown	0	Unknown	0
11203	399.325	15.0005	4.556	4.316	4.347	5.175	5.136	5.012	0.001465	1.326	Unknown	0	Unknown	0	Unknown	0
11215	455.352	15.0094	4.523	4.387	4.337	5.23	5.214	5.114	0.000313	1.483	Unknown	0	Unknown	0	Unknown	0
11220	554.457	15.0115	4.42	4.426	4.363	5.13	5.145	5.101	7e-06	1.368	Unknown	0	Unknown	0	Unknown	0
11299	383.331	15.0751	4.569	4.53	4.421	5.078	5.082	4.942	0.001176	1.142	Unknown	0	Unknown	0	Unknown	0
11449	387.325	15.1493	4.252	4.073	3.984	4.985	5.021	4.853	0.000823	1.151	Unknown	0	Unknown	0	Unknown	0
11465	280.263	15.161	5.098	5.209	5.071	5.519	5.655	5.633	0.001343	2.103	Unknown	0	Unknown	0	Unknown	0
11469	299.273	15.1883	4.822	4.723	4.707	5.317	5.301	5.221	0.000344	1.521	Unknown	0	Unknown	0	Unknown	0
11496	439.357	15.1831	5.284	5.08	4.989	5.668	5.683	5.565	0.005314	2.275	Unknown	0	Unknown	0	Unknown	0
11501	343.299	15.1896	4.955	4.726	4.725	5.522	5.511	5.342	0.002415	1.955	Unknown	0	Unknown	0	Unknown	0
11530	407.367	15.2031	4.999	4.878	4.853	5.488	5.445	5.344	0.00114	1.781	Unknown	0	Unknown	0	Unknown	0
11553	570.379	15.2173	3.891	3.76	3.784	5.008	4.984	4.861	4.7e-05	1.197	Unknown	0	Unknown	0	Unknown	0
11564	337.201	15.2162	3.929	3.887	3.754	4.991	4.971	4.839	0.000111	1.165	Unknown	0	Unknown	0	Unknown	0
11616	587.408	15.2437	4.539	4.375	4.383	5.064	5.064	4.946	0.000855	1.165	Unknown	0	Unknown	0	Unknown	0
11667	270.315	15.2782	5.22	5.051	5.063	5.979	5.969	5.848	0.000281	3.54	Unknown	0	Unknown	0	Unknown	0
11711	163.039	15.3078	5.016	4.945	4.946	5.343	5.395	5.207	0.004677	1.38	Unknown	0	Unknown	0	Unknown	0
11712	181.049	15.3096	5.051	4.971	5.003	5.312	5.268	5.244	0.00099	1.214	Unknown	0	Unknown	0	Unknown	0
11731	439.357	15.3177	6.055	5.955	5.926	6.377	6.375	6.309	0.001124	4.743	Unknown	0	Unknown	0	Unknown	0
11763	191.179	15.3461	4.753	4.574	4.607	5.259	4.982	5.008	0.013602	1.093	Unknown	0	Unknown	0	Unknown	0
11809	437.341	15.373	4.951	4.767	4.772	5.522	5.489	5.408	0.000749	1.987	Unknown	0	Unknown	0	Unknown	0
11833	457.367	15.3897	4.886	4.658	4.632	5.28	5.243	5.152	0.00498	1.397	Unknown	0	Unknown	0	Unknown	0
11950	284.331	15.4526	5.904	5.723	5.7	6.525	6.51	6.385	0.00088	6.395	Unknown	0	Unknown	0	Unknown	0
12060	439.357	15.506	5.961	5.841	5.803	6.334	6.319	6.228	0.00186	4.589	Unknown	0	Unknown	0	Unknown	0
12092	425.378	15.5249	5.575	5.438	5.451	5.98	5.957	5.833	0.002304	3.01	Unknown	0	Unknown	0	Unknown	0
12224	298.347	15.6118	5.961	5.773	5.745	6.649	6.621	6.499	0.000745	7.436	Unknown	0	Unknown	0	Unknown	0
12229	369.315	15.6147	4.472	4.298	4.294	5.136	5.08	4.939	0.001097	1.241	Unknown	0	Unknown	0	Unknown	0
12346	411.362	15.6829	4.38	4.177	4.204	5.039	4.918	4.876	0.001002	1.091	Unknown	0	Unknown	0	Unknown	0
12349	393.351	15.6881	4.403	4.264	4.225	5.316	5.289	5.163	0.00018	1.664	Unknown	0	Unknown	0	Unknown	0
12408	181.049	15.7195	5.007	4.872	4.866	5.424	5.377	5.305	0.001396	1.61	Unknown	0	Unknown	0	Unknown	0
12409	163.039	15.7228	4.889	4.787	4.748	5.361	5.097	5.23	0.008411	1.292	Unknown	0	Unknown	0	Unknown	0
12410	605.42	15.7245	5.005	4.891	4.862	5.35	5.326	5.281	0.001135	1.468	Unknown	0	Unknown	0	Unknown	0
12415	425.378	15.7262	5.726	5.61	5.574	6.103	6.081	6.008	0.001397	3.531	Unknown	0	Unknown	0	Unknown	0
12467	356.388	15.7538	4.074	3.672	3.669	4.944	4.909	4.75	0.001961	1.074	Unknown	0	Unknown	0	Unknown	0
12592	282.279	15.8386	6.025	6.253	6.068	6.384	6.606	6.548	0.014602	5.495	Unknown	0	Unknown	0	Unknown	0
12714	393.351	15.8973	4.507	4.324	4.231	5.045	5.035	4.931	0.001869	1.158	Unknown	0	Unknown	0	Unknown	0
12901	425.378	16.0018	5.128	4.845	4.932	5.623	5.665	5.491	0.003203	2.255	Unknown	0	Unknown	0	Unknown	0
12919	177.164	16.0035	4.843	4.776	4.675	5.523	5.525	5.345	0.000821	2.001	Unknown	0	Unknown	0	Unknown	0
12926	191.179	16.0083	4.674	4.563	4.611	5.334	5.399	5.19	0.000578	1.663	Unknown	0	Unknown	0	Unknown	0
12938	443.388	16.0108	5.123	4.885	4.891	5.707	5.698	5.516	0.002521	2.425	Unknown	0	Unknown	0	Unknown	0
13177	425.378	16.1454	5.722	5.553	5.531	6.297	6.282	6.141	0.001222	4.792	Unknown	0	Unknown	0	Unknown	0
13197	443.388	16.1605	5.128	4.985	4.934	5.706	5.692	5.557	0.001054	2.434	Unknown	0	Unknown	0	Unknown	0
13202	407.367	16.164	4.917	4.745	4.76	5.484	5.454	5.315	0.001292	1.839	Unknown	0	Unknown	0	Unknown	0
13276	427.394	16.192	4.873	4.671	4.727	5.238	5.21	5.141	0.002769	1.305	Unknown	0	Unknown	0	Unknown	0
13298	181.049	16.2029	4.447	4.291	4.269	5.007	5.134	4.858	0.00241	1.148	Unknown	0	Unknown	0	Unknown	0
13307	441.373	16.209	4.501	4.467	4.29	5.179	5.115	5.011	0.001121	1.308	Unknown	0	Unknown	0	Unknown	0
13329	393.351	16.2229	4.363	4.254	3.858	4.953	5.142	4.846	0.009549	1.154	Unknown	0	Unknown	0	Unknown	0
13381	298.347	16.2547	4.453	4.445	4.452	5.149	5.116	4.975	0.000297	1.256	Unknown	0	Unknown	0	Unknown	0
13514	443.388	16.3209	5.121	4.936	4.963	5.698	5.754	5.586	0.000893	2.54	Unknown	0	Unknown	0	Unknown	0
13650	441.373	16.3909	5.162	5.008	4.943	5.771	5.763	5.597	0.001458	2.632	Unknown	0	Unknown	0	Unknown	0
13672	439.357	16.4037	5.127	4.953	4.851	5.637	5.643	5.487	0.003029	2.239	Unknown	0	Unknown	0	Unknown	0
13740	312.362	16.4373	5.094	4.968	4.936	5.641	5.596	5.474	0.001195	2.159	Unknown	0	Unknown	0	Unknown	0
13793	411.362	16.4611	4.951	4.778	4.74	5.635	5.596	5.458	0.000933	2.265	Unknown	0	Unknown	0	Unknown	0
13841	427.393	16.4903	5.905	5.762	5.751	6.29	6.225	6.134	0.003676	4.127	Unknown	0	Unknown	0	Unknown	0
13864	191.179	16.4997	4.974	4.814	4.788	5.408	5.382	5.252	0.002953	1.603	Unknown	0	Unknown	0	Unknown	0
13873	219.211	16.5018	5.003	4.868	4.873	5.376	5.343	5.248	0.002254	1.478	Unknown	0	Unknown	0	Unknown	0
13891	409.383	16.5033	5.828	5.68	5.651	6.228	6.183	6.052	0.00469	3.911	Unknown	0	Unknown	0	Unknown	0
13977	824.55	16.5377	4.919	4.703	4.644	5.646	5.625	5.489	0.001014	2.38	Unknown	0	Unknown	0	Unknown	0
13986	425.378	16.543	5.737	5.589	5.543	6.3	6.263	6.133	0.001414	4.693	Unknown	0	Unknown	0	Unknown	0
14008	443.388	16.5442	5.368	5.184	5.139	5.907	5.792	5.678	0.004329	2.747	Unknown	0	Unknown	0	Unknown	0
14040	393.351	16.5543	4.689	4.404	4.395	5.267	5.215	5.077	0.003523	1.441	Unknown	0	Unknown	0	Unknown	0
14166	423.362	16.6329	4.943	4.775	4.788	5.482	5.45	5.27	0.002676	1.766	Unknown	0	Unknown	0	Unknown	0
14177	403.357	16.6374	4.391	4.179	4.135	5.143	5.082	4.785	0.004844	1.191	Unknown	0	Unknown	0	Unknown	0
14353	589.409	16.7457	4.624	4.482	4.438	5.206	5.147	5.019	0.001497	1.309	Unknown	0	Unknown	0	Unknown	0
14403	425.378	16.7731	4.504	4.466	4.337	5.029	5.132	4.991	0.000733	1.204	Unknown	0	Unknown	0	Unknown	0
14449	894.607	16.8142	3.824	3.353	3.667	5.039	4.975	4.887	0.000744	1.234	Unknown	0	Unknown	0	Unknown	0
14545	181.049	16.8687	4.531	4.395	4.335	5.168	5.158	5.059	0.000474	1.365	Unknown	0	Unknown	0	Unknown	0
14546	163.039	16.8685	4.41	4.217	4.185	4.966	4.957	4.84	0.001311	1.054	Unknown	0	Unknown	0	Unknown	0
